# Supplementary material for: Erratum to: Bimodal dynamics of primary metabolism-related responses in tolerant potato-Potato virus Y interaction
Source: BMC Genomics. 2017 Mar 13;18:226. doi: 10.1186/s12864-017-3611-z (PMC5347168; doi:10.1186/s12864-017-3611-z)
Supplement: Additional file 8: — Results of proteome analysis. Potato leaves from cv. Désirée (NT) and NahG-Désirée (NahG) were either virus-inoculated (PVY) or mock-inoculated (mock) and lamina was collected at 4 dpi.] (XLSX 92 kb) [file 12864_2017_3611_MOESM1_ESM.xlsx]

## Sheet: spectral_counts
Additional file 8: Results of proteome analysis (spectral counts).
		NahG						NT
ID	Description	mock	mock	mock	PVY	PVY	PVY	mock	mock	mock	PVY	PVY	PVY
TC194720	UniRef100_P25079 Cluster: Ribulose bisphosphate carboxylase large chain precursor; n=1; Solanum tuberosum Rep: Ribulose bisphosphate carboxylase large chain precursor - Solanum tuberosum (Potato), complete_rframe6	208	330	318	183	259	152	345	163	510	274	224	333
Sotub10g028070.1.1;PGSC0003DMP400033265	Ribulose-1 5-bisphosphate carboxylase/oxygenase activase 1 (AHRD V1 **** Q9AXG1_GOSHI); contains Interpro domain(s) IPR003959 ATPase, AAA-type, core_rframe6	220	195	171	204	151	234	173	98	187	249	213	145
Sotub02g032940.1.1;PGSC0003DMP400017746	Oxygen-evolving enhancer protein 1 of photosystem II (AHRD V1 ***- A8J0E4_CHLRE); contains Interpro domain(s) IPR002628 Photosystem II manganese-stabilizing protein PsbO_rframe6	114	120	115	151	99	123	138	44	118	139	130	85
Sotub04g008750.1.1;PGSC0003DMP400020414	Glyceraldehyde-3-phosphate dehydrogenase (AHRD V1 ***- D7UNZ5_BRARC); contains Interpro domain(s) IPR000173 Glyceraldehyde 3-phosphate dehydrogenase_rframe6	151	115	105	126	107	140	112	43	96	159	142	81
TC218359	homologue to UniRef100_A2Q5A3 Cluster: H+-transporting two-sector ATPase, alpha/beta subunit, central region; H+-transporting two-sector ATPase, delta/epsilon subunit; n=1; Medicago truncatula Rep: H+-transporting two-sector ATPase, alpha/beta subunit, central region; H+-transporting two-sector ATPase, delta/epsilon subunit - Medicago truncatula (Barrel medic), complete_rframe6	103	120	100	121	100	102	96	47	92	123	123	74
Sotub07g016970.1.1	Oxygen-evolving enhancer protein 2, chloroplastic (AHRD V1 ***- PSBP_SOLTU); contains Interpro domain(s) IPR002683 Photosystem II oxygen evolving complex protein PsbP_rframe6	76	65	73	84	70	85	86	27	87	86	88	94
PGSC0003DMP400004990;Sotub02g012180.1.1	PGSC0003DMT400007189 Protein	71	61	55	92	54	69	87	24	81	85	85	45
Sotub02g029110.1.1;PGSC0003DMP400022435;Sotub02g029160.1.1	Ribulose bisphosphate carboxylase small chain (AHRD V1 ***- A9YTZ7_SOLTU); contains Interpro domain(s) IPR000894 Ribulose bisphosphate carboxylase, small chain_rframe6	81	94	72	82	67	66	84	21	206	83	78	76
Sotub02g023000.1.1;PGSC0003DMP400037659	Oxygen-evolving enhancer protein 3 (AHRD V1 ***- Q7Y1T5_PEA); contains Interpro domain(s) IPR008797 Photosystem II oxygen evolving complex protein PsbQ_rframe6	73	64	71	99	60	77	70	28	81	80	92	46
Sotub06g018020.1.1;PGSC0003DMP400020951	Photosystem I reaction center subunit II (AHRD V1 ***- B4FAW3_MAIZE); contains Interpro domain(s) IPR003685 Photosystem I protein PsaD_rframe6	67	73	61	88	81	61	108	24	58	70	108	51
TC201354	homologue to UniRef100_O49074 Cluster: Ribulose bisphosphate carboxylase/oxygenase activase, chloroplast precursor; n=1; Solanum pennellii Rep: Ribulose bisphosphate carboxylase/oxygenase activase, chloroplast precursor - Solanum pennellii (Tomato) (Lycopersicon pennellii), partial (95%)_rframe6	73	68	57	67	50	76	57	33	62	82	70	48
Sotub01g047810.1.1;PGSC0003DMP400005640	Fructose-bisphosphate aldolase (AHRD V1 **** B0FPD8_SOLTU); contains Interpro domain(s) IPR000741 Fructose-bisphosphate aldolase, class-I_rframe6	75	80	69	90	80	87	58	26	45	96	90	26
PGSC0003DMP400038185;Sotub10g012590.1.1	PGSC0003DMT400056799 Protein	88	81	44	78	62	86	75	32	72	86	73	38
PGSC0003DMP400017652;PGSC0003DMC400017652	PGSC0003DMT400025881 Protein	85	61	30	82	53	72	57	17	58	96	81	34
PGSC0003DMP400051216;PGSC0003DMC400051216	PGSC0003DMT400075611 Protein	72	49	60	64	57	60	90	32	52	56	82	52
Sotub01g022730.1.1;PGSC0003DMP400007746	Glutamine synthetase (AHRD V1 ***- Q9FPU0_SOLTU); contains Interpro domain(s) IPR008146 Glutamine synthetase, catalytic region_rframe6	62	50	59	61	69	72	45	23	26	79	77	42
Sotub02g010010.1.1;PGSC0003DMP400021255	Fructose-bisphosphate aldolase (AHRD V1 **** Q9SXX4_NICPA); contains Interpro domain(s) IPR000741 Fructose-bisphosphate aldolase, class-I_rframe6	57	60	51	75	69	63	51	23	39	87	63	35
PGSC0003DMP400006368;Sotub02g027160.1.1	PGSC0003DMT400009192 Protein	74	70	56	81	61	66	66	17	48	70	68	54
PGSC0003DMP400041818;Sotub02g010840.1.1	PGSC0003DMT400062138 Protein	54	77	40	62	47	46	49	18	147	60	61	59
PGSC0003DMP400053311;PGSC0003DMC400053311	PGSC0003DMT400078666 Protein	63	51	34	66	39	56	52	4	48	77	63	22
Sotub08g022090.1.1;PGSC0003DMP400016435	Phosphoribulokinase/uridine kinase (AHRD V1 ***- B7KI62_CYAP7); contains Interpro domain(s) IPR006083 Phosphoribulokinase/uridine kinase_rframe6	73	64	23	70	57	57	56	1	51	74	57	27
Sotub05g025260.1.1;PGSC0003DMP400047117	Fructose-1 6-bisphosphatase class 1 (AHRD V1 ***- B9M1N3_GEOSF); contains Interpro domain(s) IPR000146 Fructose-1,6-bisphosphatase_rframe6	32	41	29	46	17	63	38	30	58	56	46	42
Sotub06g005130.1.1;PGSC0003DMP400003838	cDNA clone 002-143-C11 full insert sequence (AHRD V1 *--- B7F1B2_ORYSJ); contains Interpro domain(s) IPR016040 NAD(P)-binding domain_rframe6	58	41	24	61	24	62	49	6	39	42	38	36
Sotub01g040390.1.1;PGSC0003DMP400043144	Chaperone DnaK (AHRD V1 ***- Q1SKX2_MEDTR); contains Interpro domain(s) IPR012725 Chaperone DnaK_rframe6	48	42	22	47	32	65	30	4	18	60	38	36
Sotub03g026100.1.1;PGSC0003DMP400031700	Elongation factor Tu (AHRD V1 ***- B9GKN8_POPTR); contains Interpro domain(s) IPR004541 Translation elongation factor EFTu/EF1A, bacterial and organelle_rframe6	33	18	13	34	27	52	52	1	52	65	59	30
PGSC0003DMP400034002;Sotub03g009830.1.1	PGSC0003DMT400050381 Protein	36	67	42	54	40	44	37	22	55	50	39	47
PGSC0003DMP400053197;Sotub05g009270.1.1	PGSC0003DMT400078507 Protein	35	54	40	52	54	34	50	5	49	45	54	47
PGSC0003DMP400063871;PGSC0003DMC400063871	PGSC0003DMT400092196 Protein	42	28	22	39	26	46	52	4	52	65	47	26
Sotub02g026140.1.1;PGSC0003DMP400002845	Catalase (AHRD V1 ***- O24511_TOBAC); contains Interpro domain(s) IPR018028 Catalase related subgroup_rframe6	78	67	30	51	39	33	67	1	34	72	66	18
TC221870	homologue to UniRef100_Q5NE20 Cluster: Carbonic anhydrase; n=1; Solanum lycopersicum Rep: Carbonic anhydrase - Solanum lycopersicum (Tomato) (Lycopersicon esculentum), partial (98%)_rframe6	44	50	31	50	30	37	42	22	38	57	50	28
MICRO.4170.C4	nseq=88_rframe6	44	50	30	48	28	37	40	22	36	54	47	28
PGSC0003DMP400063724;Sotub04g035400.1.1	PGSC0003DMT400092049 Protein	42	62	46	40	42	1	44	1	43	40	50	36
TC195527	UniRef100_O81394 Cluster: Phosphoglycerate kinase; n=1; Solanum tuberosum Rep: Phosphoglycerate kinase - Solanum tuberosum (Potato), complete_rframe6	45	48	27	51	38	40	41	15	27	50	45	33
MICRO.98.C5	ABB86255: phosphoglycerate kinase precursor-like [Solanum tuberosum]_phosphoglycerate kinase precursor [Solanum tuberosum] pir__T07014 phosphoglycerate kinase (EC 2.7.2.3) precursor, chloroplast - potato_rframe6	44	46	27	50	37	40	40	16	25	49	44	33
Sotub04g011150.1.1;PGSC0003DMP400040823	14-3-3-like protein GF14 epsilon (AHRD V1 **-- 14310_ARATH); contains Interpro domain(s) IPR000308 14-3-3 protein_rframe6	36	37	32	71	26	54	36	4	3	45	49	33
TC195366	homologue to UniRef100_A7QPE5 Cluster: Chromosome chr18 scaffold_137, whole genome shotgun sequence; n=1; Vitis vinifera Rep: Chromosome chr18 scaffold_137, whole genome shotgun sequence - Vitis vinifera (Grape), partial (96%)_rframe6	45	33	21	43	31	39	36	9	30	53	45	23
Sotub10g026080.1.1;PGSC0003DMP400049086	Peroxiredoxin (AHRD V1 **-- Q9FE12_PHAVU); contains Interpro domain(s) IPR000866 Alkyl hydroperoxide reductase/ Thiol specific antioxidant/ Mal allergen_rframe6	39	32	38	47	37	40	26	15	15	55	45	25
Sotub07g017980.1.1;PGSC0003DMP400010908	Chlorophyll a-b binding protein 4, chloroplastic (AHRD V1 **** CB24_SOLLC); contains Interpro domain(s) IPR001344 Chlorophyll A-B binding protein_rframe6	30	45	30	51	45	42	28	15	21	36	39	36
Sotub09g009340.1.1;PGSC0003DMP400015694	heat shock protein (AHRD V1 ***- B2D2G5_CAPSN); contains Interpro domain(s) IPR013126 Heat shock protein 70_rframe6	27	15	11	36	18	39	27	1	24	30	31	24
Sotub06g027720.1.1	NAD-dependent epimerase/dehydratase (AHRD V1 **-- C7QWY4_CYAP0); contains Interpro domain(s) IPR016040 NAD(P)-binding domain_rframe6	42	53	1	49	37	26	23	6	26	53	47	19
Sotub06g032560.1.1;PGSC0003DMP400052971	Unknown Protein (AHRD V1)_rframe6	17	28	18	34	30	26	21	1	24	44	39	33
Sotub08g014650.1.1;PGSC0003DMP400052154	Glycine dehydrogenase P protein (AHRD V1 ***- Q6V9T1_ORYSJ); contains Interpro domain(s) IPR015421 Pyridoxal phosphate-dependent transferase, major region, subdomain 1 IPR003437 Glycine cleavage system P-protein_rframe6	38	26	27	37	21	43	24	10	20	33	29	11
TC194704	ATP synthase CF0 subunit I [Solanum tuberosum]_rframe6	19	43	29	41	30	39	10	9	29	46	39	25
Sotub12g025710.1.1;PGSC0003DMP400031028	14-3-3-like protein GF14 epsilon (AHRD V1 **-- 14310_ARATH); contains Interpro domain(s) IPR000308 14-3-3 protein_rframe6	26	30	24	47	18	45	33	4	3	35	38	27
Sotub04g028420.1.1;PGSC0003DMP400053710	L-ascorbate peroxidase (AHRD V1 ***- A8JG56_CHLRE); contains Interpro domain(s) IPR002207 Plant ascorbate peroxidase_rframe6	1	1	28	42	16	13	16	1	30	42	42	30
Sotub01g017120.1.1	Photosystem II CP47 chlorophyll apoprotein (AHRD V1 ***- D3WCE7_NEROL); contains Interpro domain(s) IPR017486 Photosystem II, PsbB_rframe6	76	22	27	27	24	28	40	6	22	24	70	30
Sotub09g018400.1.1;PGSC0003DMP400038088	Photosystem I reaction center subunit IV A (AHRD V1 *-*- B6TH55_MAIZE); contains Interpro domain(s) IPR003375 Photosystem I reaction centre subunit IV/PsaE_rframe6	23	30	24	30	12	28	21	1	21	39	28	1
PGSC0003DMP400030463;PGSC0003DMC400030463	PGSC0003DMT400044944 Protein	15	14	16	23	8	31	21	1	32	21	21	22
Sotub09g019880.1.1;PGSC0003DMP400022826	NAD-dependent epimerase/dehydratase (AHRD V1 **-- B7K7X4_CYAP7); contains Interpro domain(s) IPR016040 NAD(P)-binding domain_rframe6	39	38	15	39	24	19	15	1	11	42	33	1
Sotub11g025970.1.1	Elongation factor 1-alpha (AHRD V1 ***- Q2XTC2_SOLTU); contains Interpro domain(s) IPR004539 Translation elongation factor EF1A, eukaryotic and archaeal_rframe6	33	23	15	31	21	23	33	4	28	32	40	1
Sotub04g010110.1.1;PGSC0003DMP400048247	Triosephosphate isomerase (AHRD V1 ***- Q38JI4_SOLTU); contains Interpro domain(s) IPR000652 Triosephosphate isomerase_rframe6	9	30	15	45	26	24	24	1	9	36	36	21
PGSC0003DMC400009292;PGSC0003DMP400009292	Peptidyl-prolyl cis-trans isomerase_rframe6	18	21	18	18	24	24	27	1	5	18	18	24
Sotub02g010700.1.1;PGSC0003DMP400041832	14-3-3-like protein GF14 epsilon (AHRD V1 **-- 14310_ARATH); contains Interpro domain(s) IPR000308 14-3-3 protein_rframe6	23	21	20	41	8	33	24	4	1	24	31	12
Sotub07g016220.1.1;PGSC0003DMP400023988	Alkyl hydroperoxide reductase/ Thiol specific antioxidant/ Mal allergen (AHRD V1 **-- Q097J8_STIAD); contains Interpro domain(s) IPR000866 Alkyl hydroperoxide reductase/ Thiol specific antioxidant/ Mal allergen_rframe6	30	21	1	36	27	24	30	1	1	27	28	1
Sotub07g026130.1.1;PGSC0003DMP400060824	Polyubiquitin (AHRD V1 **-- Q653X6_ORYSJ); contains Interpro domain(s) IPR000626 Ubiquitin_rframe6	20	20	1	25	18	28	20	1	23	27	30	1
MICRO.541.C2	BAA77604: plastidic aldolase NPALDP1 [Nicotiana paniculata]_plastidic aldolase NPALDP1 [Nicotiana paniculata]_rframe6	19	20	17	25	23	21	17	8	13	30	21	12
PGSC0003DMP400000783;PGSC0003DMC400000783	PGSC0003DMT400001058 Protein	18	10	7	22	12	26	18	1	16	24	22	18
TC195151	homologue to UniRef100_Q43364 Cluster: Elongation factor TuB, chloroplast precursor; n=1; Nicotiana sylvestris Rep: Elongation factor TuB, chloroplast precursor - Nicotiana sylvestris (Wood tobacco), partial (96%)_rframe6	19	13	9	17	11	17	24	2	25	30	22	13
PGSC0003DMP400036655;Sotub02g015690.1.1	PGSC0003DMT400054480 Protein	28	18	18	33	22	23	18	4	14	20	21	18
MICRO.4618.C1	P29790: ATP synthase gamma chain, chloroplast precursor_ATP synthase (gamma subunit) [Nicotiana tabacum] sp_P29790_ATPG_TOBAC ATP synthase gamma chain, chloroplast precursor pir__PWNTG H+-transporting two-sector ATPase (EC 3.6.3.14) gamma chain precursor, chloroplast - common tobacco_rframe6	17	28	12	26	33	10	22	5	21	28	26	10
TC207060	UniRef100_P54260 Cluster: Aminomethyltransferase, mitochondrial precursor; n=1; Solanum tuberosum Rep: Aminomethyltransferase, mitochondrial precursor - Solanum tuberosum (Potato), complete_rframe6	24	26	20	22	12	20	25	7	12	20	20	17
MICRO.541.C4	nseq=24_rframe6	22	19	20	24	20	22	14	7	10	33	24	5
Sotub01g036350.1.1;PGSC0003DMP400049779	UPF0603 protein At1g54780, chloroplastic (AHRD V1 **-- U603_ARATH); contains Interpro domain(s) IPR007621 Protein of unknown function DUF477_rframe6	1	15	6	39	21	33	1	1	13	15	24	15
Sotub02g035980.1.1;PGSC0003DMP400001053	Peptidyl-prolyl cis-trans isomerase cyclophilin-type (AHRD V1 ***- A8IRU6_CHLRE); contains Interpro domain(s) IPR002130 Peptidyl-prolyl cis-trans isomerase, cyclophilin-type_rframe6	12	15	15	19	12	18	18	6	1	12	12	19
PGSC0003DMP400000951;Sotub02g036190.1.1	PGSC0003DMT400001282 Protein	1	23	11	26	15	29	1	1	7	32	17	12
MICRO.505.C2	P17614: ATP synthase subunit beta, mitochondrial precursor_ATP synthase beta subunit [Nicotiana plumbaginifolia] sp_P17614_ATP2_NICPL ATP synthase beta chain, mitochondrial precursor pir__A24355 H+-transporting two-sector ATPase (EC 3.6.3.14) beta-1 chain, mitochondrial - curled-leaved tobacco_rframe6	14	22	17	21	23	14	20	1	20	19	25	17
Sotub06g021210.1.1;PGSC0003DMP400003772	Glycine cleavage system H protein 1 (AHRD V1 ***- B6UHJ7_MAIZE); contains Interpro domain(s) IPR017453 Glycine cleavage H-protein, subgroup_rframe6	27	33	18	18	1	18	27	1	1	24	24	1
Sotub09g011260.1.1;PGSC0003DMP400004893	Enolase (AHRD V1 ***- C5J0G6_TOBAC); contains Interpro domain(s) IPR000941 Enolase_rframe6	15	1	24	21	9	24	1	1	9	12	15	21
Sotub08g010190.1.1;PGSC0003DMP400040123	Cysteine synthase (AHRD V1 ***- Q9FS26_SOLTU); contains Interpro domain(s) IPR005859 Cysteine synthase A_rframe6	6	18	18	21	15	18	1	1	30	27	21	27
Sotub05g025970.1.1;PGSC0003DMP400047193	Dihydrolipoyl dehydrogenase (AHRD V1 ***- Q8GT30_SOLLC); contains Interpro domain(s) IPR006258 Dihydrolipoamide dehydrogenase_rframe6	18	16	6	22	9	24	12	1	13	14	12	6
Sotub10g006560.1.1;PGSC0003DMP400020007	Salt stress root protein RS1 (AHRD V1 **-- SRS1_ORYSJ); contains Interpro domain(s) IPR008469 DREPP plasma membrane polypeptide_rframe6	20	11	9	27	18	21	14	1	16	15	27	12
Sotub05g014250.1.1;PGSC0003DMP400032448	Alanine aminotransferase 2 (AHRD V1 **** A8IKE5_SOYBN); contains Interpro domain(s) IPR004839 Aminotransferase, class I and II_rframe6	24	23	6	16	12	26	1	1	14	23	18	14
PGSC0003DMP400002952;Sotub01g048580.1.1	PGSC0003DMT400004125 Protein	13	22	8	14	8	14	16	1	1	25	20	8
MICRO.817.C4	CAC84143: thioredoxin peroxidase [Nicotiana tabacum]_thioredoxin peroxidase [Nicotiana tabacum]_rframe6	17	16	17	19	16	16	14	4	10	24	20	12
PGSC0003DMP400038231;Sotub07g027110.1.1	PGSC0003DMT400056871 Protein	26	18	8	24	10	14	24	1	1	23	32	10
PGSC0003DMP400026589;PGSC0003DMC400026589	PGSC0003DMT400039196 Protein	22	14	1	18	6	13	21	1	2	22	23	8
Sotub05g013120.1.1;PGSC0003DMP400053992	Alcohol dehydrogenase zinc-containing (AHRD V1 ***- Q6HFT1_BACHK); contains Interpro domain(s) IPR002085 Alcohol dehydrogenase superfamily, zinc-containing_rframe6	1	18	1	14	20	11	15	1	1	35	24	1
PGSC0003DMP400015464;PGSC0003DMC400015464	PGSC0003DMT400022698 Protein	13	18	13	17	21	17	9	1	11	16	17	26
TC220151	homologue to UniRef100_Q9LRR9 Cluster: Probable peroxisomal (S)-2-hydroxy-acid oxidase 2; n=2; Arabidopsis thaliana Rep: Probable peroxisomal (S)-2-hydroxy-acid oxidase 2 - Arabidopsis thaliana (Mouse-ear cress), partial (98%)_rframe6	4	27	24	19	13	20	1	7	17	25	6	21
Sotub09g005160.1.1;PGSC0003DMP400014894	Chlorophyll a-b binding protein 6, chloroplastic (AHRD V1 **** CAB6_ARATH); contains Interpro domain(s) IPR001344 Chlorophyll A-B binding protein_rframe6	14	29	15	22	12	21	1	1	9	24	24	27
PGSC0003DMP400031997;PGSC0003DMC400031997	PGSC0003DMT400047280 Protein	12	8	4	19	9	14	13	1	8	19	18	1
Sotub01g049040.1.1;PGSC0003DMP400010972	Glyoxylate/hydroxypyruvate reductase B (AHRD V1 ***- GHRB_YERPS); contains Interpro domain(s) IPR006140 D-isomer specific 2-hydroxyacid dehydrogenase, NAD-binding_rframe6	12	24	21	15	15	15	1	1	9	27	18	19
Sotub01g025660.1.1;PGSC0003DMP400012128	50S ribosomal protein L1 (AHRD V1 ***- A8YGI8_MICAE); contains Interpro domain(s) IPR005878 Ribosomal protein L1, bacterial-type_rframe6	9	11	9	15	6	6	12	1	15	21	20	1
Sotub07g022420.1.1	ATP-dependent zinc metalloprotease FtsH 4 (AHRD V1 ***- A0YZM4_LYNSP); contains Interpro domain(s) IPR005936 Peptidase M41, FtsH_rframe6	20	12	12	22	9	11	19	2	11	18	21	8
PGSC0003DMP400007100;Sotub11g006340.1.1	PGSC0003DMT400010174 Protein	35	15	9	24	16	14	19	1	9	24	23	1
Sotub06g022580.1.1;PGSC0003DMP400046029	Chlorophyll a-b binding protein, chloroplastic (AHRD V1 ***- CB23_APIGR); contains Interpro domain(s) IPR001344 Chlorophyll A-B binding protein_rframe6	13	27	9	30	14	27	1	1	24	29	11	18
Sotub09g024030.1.1;PGSC0003DMP400055475	Cysteine synthase (AHRD V1 ***- Q3LAG5_TOBAC); contains Interpro domain(s) IPR005859 Cysteine synthase A_rframe6	6	20	1	12	18	21	9	1	1	27	17	30
TC194861	UniRef100_Q2MI87 Cluster: Apocytochrome f precursor; n=3; Solanum Rep: Apocytochrome f precursor - Solanum lycopersicum (Tomato) (Lycopersicon esculentum), complete_rframe6	16	13	10	19	17	17	10	3	9	18	22	8
PGSC0003DMP400029566;Sotub03g016600.1.1	PGSC0003DMT400043578 Protein	18	17	1	22	7	18	17	1	5	17	22	1
Sotub01g043670.1.1;PGSC0003DMP400009092	Malate dehydrogenase (AHRD V1 ***- A5BEJ8_VITVI); contains Interpro domain(s) IPR010097 Malate dehydrogenase, NAD-dependent, eukaryotes and gamma proteobacteria_rframe6	6	19	14	17	1	21	9	9	15	21	6	1
Sotub12g008750.1.1	chaperonin (AHRD V1 *-*- E6VW39_DESAO); contains Interpro domain(s) IPR001476 Chaperonin Cpn10_rframe6	12	8	1	16	6	14	6	1	9	18	14	1
MICRO.66.C4	nseq=170_rframe6	13	11	14	12	12	9	14	1	11	18	14	11
PGSC0003DMP400038314;Sotub07g027990.1.1	PGSC0003DMT400057003 Protein	15	6	6	18	8	24	7	4	12	14	14	10
Sotub11g010080.1.1;PGSC0003DMP400028271	Phosphoglycolate phosphatase (AHRD V1 **-* C1FHY2_MICSR); contains Interpro domain(s) IPR006349 2-phosphoglycolate phosphatase, eukaryotic_rframe6	12	15	1	10	14	19	6	1	11	13	12	17
MICRO.201.C1	AAB39827: chaperonin-60 beta subunit_probable chaperonin 60 beta chain precursor, chloroplast (clone potbchap1) - potato gb_AAB39827.1_ chaperonin-60 beta subunit_rframe6	13	9	7	13	7	11	10	5	9	18	11	6
PGSC0003DMP400005581;Sotub01g043620.1.1	PGSC0003DMT400008028 Protein	18	14	1	22	1	8	16	1	8	20	20	1
PGSC0003DMP400025512;Sotub12g020950.1.1	PGSC0003DMT400037527 Protein	21	20	1	13	4	16	6	1	10	19	12	4
PGSC0003DMP400047581;Sotub11g010770.1.1	PGSC0003DMT400070382 Protein	16	17	1	22	7	14	17	1	5	16	20	1
PGSC0003DMP400012699;Sotub06g030870.1.1	PGSC0003DMT400018456 Protein	20	11	1	22	4	12	13	1	3	17	21	1
Sotub10g005350.1.1	Chlorophyll a-b binding protein 7, chloroplastic (AHRD V1 ***- CB12_SOLLC); contains Interpro domain(s) IPR001344 Chlorophyll A-B binding protein_rframe6	1	11	22	1	1	19	1	1	20	10	1	22
PGSC0003DMP400015506;PGSC0003DMC400015506	PGSC0003DMT400022763 Protein	1	6	9	7	8	6	5	1	16	9	15	11
PGSC0003DMP400052911;Sotub04g010230.1.1	PGSC0003DMT400078155 Protein	11	12	4	15	11	16	9	1	6	11	18	6
Sotub06g025030.1.1;PGSC0003DMP400035552	ATP synthase subunit b' (AHRD V1 ***- D8G4T7_9CYAN); contains Interpro domain(s) IPR002146 ATPase, F0 complex, subunit B/B', bacterial and chloroplast_rframe6	4	15	9	30	9	19	1	1	9	22	12	6
Sotub12g025320.1.1;PGSC0003DMP400029632	ATP synthase delta subunit (AHRD V1 ***- Q7XYM8_BIGNA); contains Interpro domain(s) IPR000711 ATPase, F1 complex, OSCP/delta subunit_rframe6	1	40	1	1	21	30	1	1	1	36	1	1
TC209684	homologue to UniRef100_Q41229 Cluster: Photosystem I reaction center subunit IV B, chloroplast precursor (PSI-E B) [Contains: Photosystem I reaction center subunit IV B isoform 2]; n=3; Nicotiana sylvestris Rep: Photosystem I reaction center subunit IV B, chloroplast precursor (PSI-E B) [Contains: Photosystem I reaction center subunit IV B isoform 2] - Nicotiana sylvestris (Wood tobacco), partial…	10	13	11	13	1	12	10	1	8	15	11	1
Sotub03g031780.1.1;PGSC0003DMP400025093	ATP-dependent clp protease ATP-binding subunit (AHRD V1 **-- Q85G08_CYAME); contains Interpro domain(s) IPR013093 ATPase associated with various cellular activities, AAA-2_rframe6	20	14	1	14	1	23	1	1	1	10	6	6
Sotub01g047060.1.1	Glycine-rich RNA-binding protein (AHRD V1 *-** B2YKT9_TOBAC); contains Interpro domain(s) IPR015465 RNA recognition motif, glycine rich protein_rframe6	9	6	12	12	6	12	12	1	6	12	10	1
BM407115	weakly similar to UniRef100_UPI00001C6FA7 Cluster: sterile alpha motif domain containing 4B; n=1; Rattus norvegicus Rep: sterile alpha motif domain containing 4B - Rattus norvegicus, partial (4%)_rframe6	10	5	3	12	5	14	7	1	4	9	15	1
Sotub03g027900.1.1;PGSC0003DMP400042391	Extracellular calcium sensing receptor (AHRD V1 ***- C7BCU7_LIQFO); contains Interpro domain(s) IPR001763 Rhodanese-like_rframe6	15	15	9	12	1	27	9	1	1	9	15	6
PGSC0003DMP400046827;Sotub06g029090.1.1	PGSC0003DMT400069357 Protein	5	1	5	11	4	10	14	1	9	5	9	8
PGSC0003DMP400014577;Sotub02g017170.1.1	PGSC0003DMT400021422 Protein	10	15	8	10	14	16	1	1	1	10	14	18
Sotub06g014190.1.1;PGSC0003DMP400027398	50S ribosomal protein L3 (AHRD V1 ***- D7LJX0_ARALY); contains Interpro domain(s) IPR019927 Ribosomal protein L3, bacterial/organelle-type_rframe6	1	6	1	6	6	9	6	1	1	4	12	1
Sotub05g009130.1.1;PGSC0003DMP400053207	Fructose-bisphosphate aldolase (AHRD V1 **** B9SJY9_RICCO); contains Interpro domain(s) IPR000741 Fructose-bisphosphate aldolase, class-I_rframe6	10	12	13	12	1	13	3	2	9	12	12	1
PGSC0003DMC400007881;PGSC0003DMP400007881	Triosephosphate isomerase, chloroplastic_rframe6	3	1	1	18	18	1	4	1	9	15	9	1
Sotub07g024580.1.1;PGSC0003DMP400021915	Malate dehydrogenase (AHRD V1 ***- Q8L5C9_SOLTU); contains Interpro domain(s) IPR010097 Malate dehydrogenase, NAD-dependent, eukaryotes and gamma proteobacteria_rframe6	1	9	15	6	6	34	1	1	1	15	1	18
Sotub01g048530.1.1	Triosephosphate isomerase (AHRD V1 ***- D6N3G7_GOSHI); contains Interpro domain(s) IPR000652 Triosephosphate isomerase_rframe6	8	10	1	18	14	2	12	1	10	16	10	1
TC210021	weakly similar to UniRef100_Q84VZ7 Cluster: At2g03440; n=1; Arabidopsis thaliana Rep: At2g03440 - Arabidopsis thaliana (Mouse-ear cress), partial (35%)_rframe6	10	6	3	10	6	14	5	1	4	8	13	1
MICRO.645.C3	BAE71311: putative rubisco subunit binding-protein alpha subunit [Trifolium pratense]_RuBisCO subunit binding-protein alpha subunit, chloroplast precursor (60 kDa chaperonin alpha subunit) (CPN-60 alpha) gb_AAA87731.1_ alphacpn60 precursor [Pisum sativum] pir__T06518 chaperonin 60 alpha chain precursor, chloroplast - garden pea_rframe6	3	7	4	7	6	15	1	1	6	14	7	6
Sotub08g025040.1.1;PGSC0003DMP400008398	Elongation factor G (AHRD V1 ***- Q9SI75_ARATH); contains Interpro domain(s) IPR004540 Translation elongation factor EFG/EF2_rframe6	9	9	20	1	1	1	6	1	33	18	12	9
MICRO.538.C2	NP_001054392: Os05g0103200 [Oryza sativa (japonica cultivar-group)]_putative peptidylprolyl isomerase (EC 5.2.1.8) [Oryza sativa (japonica cultivar-group)] gb_AAS88825.1_ putative peptidylprolyl isomerase (EC 5.2.1.8) [Oryza sativa (japonica cultivar-group)]_rframe6	7	8	7	8	8	11	9	3	2	7	8	8
Sotub02g020850.1.1;PGSC0003DMP400051744	30S ribosomal protein S5 (AHRD V1 ***- B6TT32_MAIZE); contains Interpro domain(s) IPR005712 Ribosomal protein S5, bacterial-type_rframe6	6	9	6	1	1	15	1	1	12	11	9	1
MICRO.331.C76	P07369: Chlorophyll a-b binding protein 3C, chloroplast precursor (LHCII type I CAB-3C) (LHCP)_Chlorophyll a-b binding protein 3C, chloroplast precursor (LHCII type I CAB-3C) (LHCP) pir__CDTO3C chlorophyll a/b-binding protein 3C precursor - tomato prf__1204205G protein 3C,chlorophyll binding_rframe6	8	12	6	12	14	6	5	1	6	12	12	13
Sotub09g025640.1.1;PGSC0003DMP400029977	Harpin binding protein 1 (AHRD V1 **-- Q5QJA7_SOLTU); contains Interpro domain(s) IPR006843 PAP fibrillin_rframe6	6	1	1	9	1	18	1	1	1	1	1	9
Sotub03g028450.1.1;PGSC0003DMP400042440	Photosystem II oxygen evolving complex protein PsbP (AHRD V1 ***- B2J6P7_NOSP7); contains Interpro domain(s) IPR016123 Mog1/PsbP, alpha/beta/alpha sandwich_rframe6	2	1	15	9	1	12	1	1	1	1	9	9
PGSC0003DMP400004144;PGSC0003DMC400004144	PGSC0003DMT400005977 Protein	10	1	1	14	8	10	1	1	6	10	7	4
PGSC0003DMP400012908;Sotub06g007930.1.1	PGSC0003DMT400018798 Protein	16	15	1	16	14	1	10	1	6	14	14	1
Sotub07g024020.1.1;PGSC0003DMP400021964	Thioredoxin (AHRD V1 ***- A7LNX7_9CARY); contains Interpro domain(s) IPR005746 Thioredoxin_rframe6	10	10	1	9	1	11	6	1	1	9	10	1
Sotub12g005610.1.1;PGSC0003DMP400026927	Thioredoxin (AHRD V1 ***- A7LNX7_9CARY); contains Interpro domain(s) IPR005746 Thioredoxin_rframe6	12	18	1	18	1	1	15	1	1	15	15	1
Sotub04g014230.1.1;PGSC0003DMP400042192	V-type proton ATPase subunit G 1 (AHRD V1 ***- VATG1_TOBAC); contains Interpro domain(s) IPR005124 Vacuolar (H+)-ATPase G subunit_rframe6	1	3	1	16	1	12	6	1	9	13	17	1
MICRO.3240.C6	nseq=2_rframe6	1	10	5	12	4	13	1	1	4	14	6	5
MICRO.5866.C1	ABE79560: Chaperone DnaK [Medicago truncatula]_Psst70 (stress 70 protein) [Pisum sativum] pir__S32818 dnaK-type molecular chaperone CSS1 precursor, chloroplast - garden pea sp_Q02028_HS7S_PEA Stromal 70 kDa heat shock-related protein, chloroplast precursor gb_AAA33637.1_ 70 kDa heat shock protein_rframe6	9	7	5	11	5	9	7	1	3	13	8	3
PGSC0003DMP400029983;PGSC0003DMC400029983	PGSC0003DMT400044217 Protein	6	6	1	8	8	7	6	1	6	6	6	1
Sotub03g031340.1.1;PGSC0003DMP400025033	Unknown protein DS12 from 2D-PAGE of leaf, chloroplastic (AHRD V1 **-- UP12_ORYSJ)_rframe6	6	4	1	11	1	12	6	1	6	9	10	1
Sotub01g049150.1.1	V-type ATP synthase beta chain (AHRD V1 ***- VATB_PYRHO); contains Interpro domain(s) IPR005723 ATPase, V1 complex, subunit B_rframe6	8	6	1	12	1	12	6	1	9	6	10	6
Sotub06g027880.1.1;PGSC0003DMP400046919	Ribosomal subunit interface protein (AHRD V1 ***- Q2JIS4_SYNJB); contains Interpro domain(s) IPR003489 Ribosomal protein S30Ae/sigma 54 modulation protein_rframe6	1	1	1	1	1	19	1	1	6	2	1	12
Sotub12g022070.1.1;PGSC0003DMP400013391	Photosystem I reaction center subunit VI, chloroplastic (AHRD V1 ***- PSAH_SPIOL); contains Interpro domain(s) IPR004928 Photosystem I reaction centre subunit VI_rframe6	1	1	1	1	1	12	1	1	24	1	1	27
TC216515	UniRef100_Q6T379 Cluster: Triosephosphate isomerase; n=1; Solanum chacoense Rep: Triosephosphate isomerase - Solanum chacoense (Chaco potato), partial (87%)_rframe6	5	9	5	13	7	8	4	1	3	10	10	7
Sotub03g018550.1.1;PGSC0003DMP400009318	Superoxide dismutase (AHRD V1 ***- B9RA25_RICCO); contains Interpro domain(s) IPR001189 Manganese/iron superoxide dismutase_rframe6	1	6	9	6	1	9	9	1	15	9	9	1
Sotub01g037560.1.1	Translationally-controlled tumor protein homolog (AHRD V1 ***- B5XDL0_SALSA); contains Interpro domain(s) IPR018103 Translationally controlled tumour protein, conserved site_rframe6	1	1	1	4	1	18	6	1	12	1	10	14
PGSC0003DMP400017481;Sotub04g035910.1.1	PGSC0003DMT400025653 Protein	14	11	1	14	1	1	14	1	8	16	14	1
PGSC0003DMP400004499;PGSC0003DMC400004499	PGSC0003DMT400006501 Protein	10	11	1	12	1	1	12	1	8	10	8	1
PGSC0003DMP400055235;PGSC0003DMC400055235	PGSC0003DMT400081790 Protein	10	6	2	12	1	6	12	4	10	12	1	1
PGSC0003DMP400024308;PGSC0003DMC400024308	PGSC0003DMT400035747 Protein	10	17	1	1	1	8	1	1	1	10	1	10
Sotub01g034840.1.1;PGSC0003DMP400033822	NAD-dependent epimerase/dehydratase family protein-like protein (AHRD V1 ***- Q2XPW6_SOLTU); contains Interpro domain(s) IPR016040 NAD(P)-binding domain_rframe6	12	9	1	1	6	18	1	1	1	12	1	1
Sotub06g015020.1.1	Superoxide dismutase (AHRD V1 ***- Q7YK44_SOLLC); contains Interpro domain(s) IPR001189 Manganese/iron superoxide dismutase_rframe6	1	6	1	7	1	10	4	1	9	9	10	1
Sotub07g012740.1.1;PGSC0003DMP400005664	Elongation factor Ts (AHRD V1 **** Q9SZD6_ARATH); contains Interpro domain(s) IPR014039 Translation elongation factor EFTs/EF1B, dimerisation_rframe6	14	1	1	14	1	13	1	1	1	22	12	1
Sotub01g022430.1.1;PGSC0003DMP400043844	Histone H3 (AHRD V1 ***- D8L9K7_WHEAT); contains Interpro domain(s) IPR000164 Histone H3_rframe6	12	3	1	12	10	4	16	1	7	2	17	1
Sotub04g035690.1.1	ATP-dependent zinc metalloprotease FtsH 1 (AHRD V1 ***- A2BP24_PROMS); contains Interpro domain(s) IPR005936 Peptidase M41, FtsH_rframe6	14	6	1	10	1	10	8	1	10	6	16	6
Sotub09g012120.1.1;PGSC0003DMP400035369	Fructose-1 6-bisphosphatase class 1 (AHRD V1 ***- D0MHZ8_RHOM4); contains Interpro domain(s) IPR000146 Fructose-1,6-bisphosphatase_rframe6	20	19	1	13	1	1	9	1	15	9	12	1
Sotub01g041180.1.1;PGSC0003DMP400041114	Ankyrin repeat domain-containing protein 2 (AHRD V1 **-- B6TNC0_MAIZE); contains Interpro domain(s) IPR002110 Ankyrin_rframe6	7	1	1	2	1	12	1	1	1	1	1	1
MICRO.1036.C8	Q41228: Photosystem I reaction center subunit IV A, chloroplast precursor (PSI-E A) [Contains: Photosystem I reaction center subunit IV A isoform 2]_Photosystem I reaction center subunit IV A, chloroplast precursor (PSI-E A) pir__T16962 photosystem I chain PSI-E - wood tobacco gb_AAB31704.1_ photosystem I subunit PSI-E [Nicotiana sylvestris]_rframe6	6	6	5	6	1	8	1	1	1	7	7	1
TC195013	homologue to UniRef100_Q3I5C4 Cluster: Cytosolic ascorbate peroxidase 1; n=1; Solanum lycopersicum Rep: Cytosolic ascorbate peroxidase 1 - Solanum lycopersicum (Tomato) (Lycopersicon esculentum), complete_rframe6	8	4	3	7	5	1	4	1	5	11	8	1
Sotub03g029310.1.1;PGSC0003DMP400033925	Ribulose-5-phosphate-3-epimerase (AHRD V1 ***- Q8S4X2_PEA); contains Interpro domain(s) IPR000056 Ribulose-phosphate 3-epimerase_rframe6	1	2	9	1	1	12	1	1	1	6	1	9
PGSC0003DMP400002234;Sotub01g012840.1.1	PGSC0003DMT400003101 Protein	1	4	1	4	1	10	1	1	1	12	4	1
MICRO.331.C11	-_rframe6	5	8	5	8	9	1	5	1	6	8	6	9
Sotub12g008320.1.1	Thylakoid lumenal protein (AHRD V1 ***- B6SU36_MAIZE)_rframe6	1	6	1	14	6	1	3	1	1	1	8	1
PGSC0003DMP400012777;Sotub10g019410.1.1	PGSC0003DMT400018569 Protein	1	1	1	1	6	14	1	1	1	1	1	9
Sotub12g007820.1.1;PGSC0003DMP400013799	Eukaryotic translation initiation factor 5A (AHRD V1 **** Q207T7_GYMCO); contains Interpro domain(s) IPR019769 Translation elongation factor, IF5A, hypusine site_rframe6	1	1	1	6	1	16	1	1	1	1	6	1
MICRO.4177.C3	nseq=125_rframe6	6	9	3	10	6	9	1	1	9	11	5	6
MICRO.2346.C10	-_-_rframe6	6	6	1	12	1	8	10	1	1	1	4	1
PGSC0003DMP400037385;Sotub09g007400.1.1	PGSC0003DMT400055527 Protein	15	4	1	1	1	1	1	1	1	21	15	1
TC212240	UniRef100_Q2MIB4 Cluster: ATP synthase B chain; n=3; Solanum Rep: ATP synthase B chain - Solanum lycopersicum (Tomato) (Lycopersicon esculentum), complete_rframe6	3	6	2	10	4	6	4	1	5	7	11	1
Sotub04g009130.1.1;PGSC0003DMP400055596	Glutamate-1-semialdehyde-2 1-aminomutase (AHRD V1 ***- D7MPQ2_ARALY); contains Interpro domain(s) IPR004639 Tetrapyrrole biosynthesis, glutamate-1-semialdehyde aminotransferase_rframe6	1	9	1	12	1	1	1	1	1	15	15	1
Sotub07g016410.1.1;PGSC0003DMP400004255	chaperonin (AHRD V1 *-*- B4WMS9_9SYNE); contains Interpro domain(s) IPR017416 Chaperonin 21, chloroplast_rframe6	1	2	1	1	1	9	9	1	1	8	1	1
PGSC0003DMP400012499;PGSC0003DMC400012499	PGSC0003DMT400018162 Protein	1	8	1	6	1	6	6	1	1	6	6	6
Sotub09g008890.1.1	Ribulose bisphosphate carboxylase/oxygenase activase 1 (AHRD V1 ***- E5GC77_CUCME)_rframe6	6	5	1	7	1	7	4	1	7	4	6	1
Sotub09g009890.1.1;PGSC0003DMP400015574	30S ribosomal protein S11 (AHRD V1 ***- RS11_CAUSK); contains Interpro domain(s) IPR001971 Ribosomal protein S11_rframe6	1	1	1	1	1	1	1	1	1	9	1	1
PGSC0003DMP400048869;PGSC0003DMC400048869	PGSC0003DMT400072279 Protein	14	8	1	10	6	10	4	1	7	16	1	8
Sotub03g012960.1.1;PGSC0003DMP400032278	Pentapeptide repeat protein (AHRD V1 *-*- B4WQI2_9SYNE); contains Interpro domain(s) IPR001646 Pentapeptide repeat_rframe6	1	1	1	1	1	12	1	1	2	1	1	1
CV430355	similar to UniRef100_Q40425 Cluster: RNA-binding gricine-rich protein-1; n=1; Nicotiana sylvestris Rep: RNA-binding gricine-rich protein-1 - Nicotiana sylvestris (Wood tobacco), partial (95%)_rframe-3	4	3	4	5	3	4	6	1	3	4	5	1
TC226364	homologue to UniRef100_P55312 Cluster: Catalase isozyme 2; n=1; Solanum tuberosum Rep: Catalase isozyme 2 - Solanum tuberosum (Potato), partial (58%)_rframe6	4	5	5	4	3	4	9	1	1	4	5	1
MICRO.2650.C1	P30173: Actin-101_actin [Solanum tuberosum] pir__S20093 actin 101 - potato sp_P30173_ACTD_SOLTU ACTIN 101_rframe6	12	1	1	8	3	5	9	1	4	8	6	1
TC208916	homologue to UniRef100_Q6RUF6 Cluster: Fructose-bisphosphate aldolase; n=1; Glycine max Rep: Fructose-bisphosphate aldolase - Glycine max (Soybean), complete_rframe6	3	5	1	4	3	8	1	1	1	6	4	1
Sotub04g026480.1.1;PGSC0003DMP400043492	Alcohol dehydrogenase (Fragment) (AHRD V1 ***- Q6R4X9_ZEAMM); contains Interpro domain(s) IPR002347 Glucose/ribitol dehydrogenase_rframe6	1	1	1	1	1	1	1	1	1	21	21	1
Sotub06g029050.1.1;PGSC0003DMP400046824	Nucleoside diphosphate kinase (AHRD V1 ***- C6TA28_SOYBN); contains Interpro domain(s) IPR001564 Nucleoside diphosphate kinase, core_rframe6	1	1	1	1	1	1	1	1	1	9	1	1
Sotub11g008510.1.1;PGSC0003DMP400027526	Chloride intracellular channel 6 (AHRD V1 **-- B6UCX2_MAIZE); contains Interpro domain(s) IPR017933 Glutathione S-transferase/chloride channel, C-terminal_rframe6	1	4	1	6	1	6	1	1	1	1	1	9
Sotub03g005450.1.1;PGSC0003DMP400023780	Histone H2A (AHRD V1 ***- B9MZP0_POPTR); contains Interpro domain(s) IPR002119 Histone H2A_rframe6	1	12	1	1	9	1	12	1	1	9	15	1
PGSC0003DMP400048033;PGSC0003DMC400048033	PGSC0003DMT400071037 Protein	6	6	1	6	4	6	1	1	1	9	1	4
Sotub02g024280.1.1;PGSC0003DMP400029248	Plastid-lipid-associated protein, chloroplastic (AHRD V1 **-- PAP_CITUN); contains Interpro domain(s) IPR006843 PAP fibrillin_rframe6	9	1	1	12	1	12	1	1	1	1	1	1
TC207210	homologue to UniRef100_Q9SXX4 Cluster: Fructose-bisphosphate aldolase; n=1; Nicotiana paniculata Rep: Fructose-bisphosphate aldolase - Nicotiana paniculata, partial (46%)_rframe6	3	1	1	7	3	5	1	1	4	6	4	1
Sotub03g012340.1.1;PGSC0003DMP400016824	Kunitz-type protease inhibitor (AHRD V1 **** Q3S481_SOLTU); contains Interpro domain(s) IPR002160 Proteinase inhibitor I3, Kunitz legume_rframe6	1	12	16	15	1	16	1	1	1	12	1	1
Sotub02g036090.1.1;PGSC0003DMP400000966	Serine protease (AHRD V1 ***- E2SYW0_9RALS); contains Interpro domain(s) IPR001254 Peptidase S1 and S6, chymotrypsin/Hap_rframe6	1	6	1	7	6	7	6	1	1	1	1	1
MICRO.331.C18	P07370: Chlorophyll a-b binding protein 1B, chloroplast precursor (LHCII type I CAB-1B) (LHCP)_Chlorophyll a-b binding protein 1B, chloroplast precursor (LHCII type I CAB-1B) (LHCP) pir__CDTO1B chlorophyll a/b-binding protein 1B precursor - tomato gb_AAA34147.1_ chlorophyll a/b-binding protein Cab-1B_rframe6	1	5	4	1	5	6	1	1	1	4	5	9
PGSC0003DMP400006732;Sotub04g028380.1.1	PGSC0003DMT400009656 Protein	8	3	1	8	1	4	12	1	2	2	10	1
Sotub09g026920.1.1;PGSC0003DMP400002693	Major allergen Mal d 1.06A02 (AHRD V1 ***- Q4VPK5_MALDO); contains Interpro domain(s) IPR000916 Bet v I allergen_rframe6	1	1	1	1	1	1	9	1	1	1	1	1
Sotub03g019370.1.1;PGSC0003DMP400017124	Glutamate synthase (Ferredoxin) (AHRD V1 ***- B8HTZ7_CYAP4); contains Interpro domain(s) IPR002932 Glutamate synthase, central-C_rframe6	32	1	6	1	1	7	1	6	6	6	1	1
TC201915	homologue to UniRef100_P32980 Cluster: ATP synthase delta chain, chloroplast precursor; n=1; Nicotiana tabacum Rep: ATP synthase delta chain, chloroplast precursor - Nicotiana tabacum (Common tobacco), complete_rframe6	1	16	2	1	4	6	1	1	6	13	1	1
Sotub07g016990.1.1;PGSC0003DMP400001780	2 3-bisphosphoglycerate-independent phosphoglycerate mutase (AHRD V1 ***- B9S1V6_RICCO); contains Interpro domain(s) IPR005995 Phosphoglycerate mutase, 2,3-bisphosphoglycerate-independent_rframe6	1	1	1	1	1	9	1	1	1	9	6	12
PGSC0003DMP400007386;Sotub05g012770.1.1	PGSC0003DMT400010575 Protein	1	1	5	1	1	5	4	1	1	1	2	1
TC201617	-_rframe6	4	5	8	8	1	5	2	1	5	5	2	5
PGSC0003DMC400000820	Superoxide dismutase [Cu-Zn]_rframe6	6	9	1	6	1	1	1	1	1	4	5	1
Sotub06g028480.1.1;PGSC0003DMP400046774	50S ribosomal protein L29 (AHRD V1 ***- B6TS58_MAIZE); contains Interpro domain(s) IPR001854 Ribosomal protein L29_rframe6	1	1	1	9	9	1	1	1	1	12	12	1
Sotub12g026810.1.1	Cathepsin B-like cysteine proteinase (AHRD V1 **-* CYSP_SCHMA); contains Interpro domain(s) IPR013128 Peptidase C1A, papain_rframe6	6	9	1	10	1	1	1	1	1	6	9	1
PGSC0003DMC400010344;PGSC0003DMP400010344	Vacuolar proton ATPase subunit E_rframe6	4	5	1	4	1	4	1	1	1	1	4	4
Sotub03g032510.1.1;PGSC0003DMP400009959	Guanine nucleotide-binding protein beta subunit-like protein (AHRD V1 **-* B6SJ21_MAIZE); contains Interpro domain(s) IPR017986 WD40 repeat, region_rframe6	9	1	9	1	6	9	1	1	1	1	1	12
Sotub11g026560.1.1;PGSC0003DMP400055987	Ribosomal protein L12 (AHRD V1 ***- A8J597_CHLRE); contains Interpro domain(s) IPR000911 Ribosomal protein L11_rframe6	1	1	1	1	1	1	1	1	1	1	1	1
PGSC0003DMP400033644;PGSC0003DMC400033644	PGSC0003DMT400049841 Protein	6	1	1	1	4	4	1	1	1	1	4	1
PGSC0003DMP400035260;PGSC0003DMC400035260	PGSC0003DMT400052308 Protein	1	1	1	6	1	1	1	1	1	1	4	1
PGSC0003DMP400036884;Sotub10g007480.1.1	PGSC0003DMT400054836 Protein	1	19	1	1	1	4	1	1	1	12	1	20
PGSC0003DMP400033537;PGSC0003DMC400033537	PGSC0003DMT400049686 Protein	1	1	1	6	1	6	1	1	1	8	10	6
Sotub10g026970.1.1	Calmodulin-2 (AHRD V1 ***- D7LFI7_ARALY); contains Interpro domain(s) IPR011992 EF-Hand type_rframe6	1	1	1	2	3	7	1	1	1	1	1	4
PGSC0003DMP400043407;Sotub10g006730.1.1	PGSC0003DMT400064379 Protein	4	8	1	1	4	1	8	1	1	6	8	1
Sotub12g006240.1.1;PGSC0003DMP400015035	Chlorophyll a-b binding protein 13, chloroplastic (AHRD V1 ***- CB23_SOLLC); contains Interpro domain(s) IPR001344 Chlorophyll A-B binding protein_rframe6	1	1	6	15	1	1	1	1	1	12	1	3
Sotub10g026890.1.1;PGSC0003DMP400048843	Protein grpE (AHRD V1 *-*- B0CAY8_ACAM1); contains Interpro domain(s) IPR000740 GrpE nucleotide exchange factor_rframe6	1	1	1	1	1	8	1	1	1	1	1	1
PGSC0003DMP400041249;PGSC0003DMC400041249	PGSC0003DMT400061282 Protein	1	1	1	1	1	1	1	1	1	1	1	1
Sotub04g035360.1.1;PGSC0003DMP400017580	Thioredoxin (AHRD V1 ***- D8U146_VOLCA); contains Interpro domain(s) IPR013766 Thioredoxin domain_rframe6	1	1	1	1	1	1	1	1	1	1	1	1
Sotub03g023460.1.1;PGSC0003DMP400026606	HAD-superfamily hydrolase subfamily IA variant 3 containing protein expressed (AHRD V1 **-- Q10I42_ORYSJ); contains Interpro domain(s) IPR005834 Haloacid dehalogenase-like hydrolase_rframe6	1	1	1	1	1	1	1	1	1	1	1	6
Sotub11g024240.1.1;PGSC0003DMP400000901	50S ribosomal protein L9 (AHRD V1 ***- B4FU53_MAIZE); contains Interpro domain(s) IPR000244 Ribosomal protein L9_rframe6	1	1	1	1	1	1	1	1	6	1	1	1
Sotub01g037610.1.1;PGSC0003DMP400042806	60S ribosomal protein L22-2 (AHRD V1 ***- D7L3W0_ARALY); contains Interpro domain(s) IPR002671 Ribosomal protein L22e_rframe6	1	1	1	1	1	1	1	1	6	1	1	1
Sotub04g034030.1.1;PGSC0003DMP400006591	50S ribosomal protein L31 (AHRD V1 ***- A5AHS8_VITVI); contains Interpro domain(s) IPR002150 Ribosomal protein L31_rframe6	1	1	1	1	1	1	1	1	1	1	1	1
Sotub03g020460.1.1;PGSC0003DMP400054600	40S ribosomal protein S18 (AHRD V1 ***- B4G286_MAIZE); contains Interpro domain(s) IPR001892 Ribosomal protein S13_rframe6	1	1	1	6	1	1	1	1	1	1	1	1
PGSC0003DMP400027280;Sotub11g030200.1.1	PGSC0003DMT400040216 Protein	1	1	1	1	10	1	10	1	1	1	8	1
Sotub03g012990.1.1;PGSC0003DMP400032316	Heat shock protein 5 (AHRD V1 ***- E4W3Z2_HAELO); contains Interpro domain(s) IPR013126 Heat shock protein 70_rframe6	1	1	4	1	1	1	1	1	1	1	1	1
PGSC0003DMP400051205;PGSC0003DMC400051205	PGSC0003DMT400075598 Protein	1	1	1	1	1	8	1	1	1	1	1	6
Sotub07g020450.1.1	Protein thf1 (AHRD V1 ***- A0YRG1_LYNSP)_rframe6	1	3	1	4	1	8	1	1	1	1	1	6
PGSC0003DMP400055325;Sotub01g007030.1.1	PGSC0003DMT400081909 Protein	16	1	1	1	1	4	1	1	12	8	1	1
PGSC0003DMP400013800;PGSC0003DMC400013800	PGSC0003DMT400020254 Protein	1	1	10	1	1	16	1	1	9	1	1	1
Sotub01g045870.1.1;PGSC0003DMP400044761	Nitrite reductase (AHRD V1 ***- Q76KB0_TOBAC); contains Interpro domain(s) IPR006067 Nitrite and sulphite reductase 4Fe-4S region_rframe6	1	1	1	1	1	1	1	1	1	6	1	1
Sotub04g009480.1.1;PGSC0003DMP400055635	50S ribosomal protein L10 (AHRD V1 ***- B6SUJ0_MAIZE); contains Interpro domain(s) IPR001790 Ribosomal protein L10_rframe6	1	1	1	1	1	1	1	1	1	2	1	1
PGSC0003DMP400050240;Sotub12g023750.1.1	PGSC0003DMT400074197 Protein	1	1	1	8	6	12	4	1	1	1	1	6
PGSC0003DMP400043561;Sotub05g007200.1.1	PGSC0003DMT400064608 Protein	1	1	4	1	1	6	1	1	1	1	1	1
MICRO.854.C2	P31427: Leucine aminopeptidase, chloroplast precursor (LAP) (Leucyl aminopeptidase) (Proline aminopeptidase) (Prolyl aminopeptidase)_leucine aminopeptidase [Solanum tuberosum] pir__S41376 leucyl aminopeptidase (EC 3.4.11.1) - potato sp_P31427_AMPL_SOLTU Aminopeptidase, chloroplast precursor (Leucine aminopeptidase) (LAP) (Leucyl aminopeptidase) (Proline aminopeptidase) (Prolyl ..._rframe6	1	1	11	5	1	13	1	1	6	1	1	1
PGSC0003DMP400029503;PGSC0003DMC400029502	PGSC0003DMT400043485 Protein	1	1	1	1	1	6	1	1	1	1	1	1
Sotub02g016090.1.1;PGSC0003DMP400036738	40S ribosomal protein S25-1 (AHRD V1 ***- B4FG22_MAIZE); contains Interpro domain(s) IPR004977 Ribosomal protein S25_rframe6	1	2	1	4	1	1	1	1	1	1	1	1
Sotub01g037240.1.1;PGSC0003DMP400042879	Histone H2A (AHRD V1 ***- Q8H0G7_TOBAC); contains Interpro domain(s) IPR002119 Histone H2A_rframe6	1	1	1	1	1	1	1	1	1	1	12	1
PGSC0003DMP400056248;Sotub05g022450.1.1	PGSC0003DMT400084201 Protein	4	1	2	4	4	2	8	1	1	4	4	1
Sotub03g027530.1.1;PGSC0003DMP400042353	Aldehyde dehydrogenase 1 (AHRD V1 ***- Q84V96_LOTCO); contains Interpro domain(s) IPR015590 Aldehyde dehydrogenase_rframe6	1	1	1	1	1	1	6	1	1	1	1	1
Sotub08g027900.1.1;PGSC0003DMP400021731	Nucleoside diphosphate kinase (AHRD V1 ***- D5ILC3_SOLTU); contains Interpro domain(s) IPR001564 Nucleoside diphosphate kinase, core_rframe6	1	6	1	6	1	1	6	1	1	1	1	1
Sotub03g036360.1.1;PGSC0003DMP400004525	30S ribosomal protein S17 (AHRD V1 *-*- E5UMI3_NEIMU); contains Interpro domain(s) IPR019984 Ribosomal protein S17, bacterial-type_rframe6	1	1	1	1	1	1	1	1	6	1	1	1
TC194725	homologue to UniRef100_Q3V538 Cluster: PSII 43 kDa protein; n=3; Liliopsida Rep: PSII 43 kDa protein - Acorus calamus (Sweet flag), complete_rframe6	12	2	1	1	2	1	1	1	1	1	14	1
Sotub02g014160.1.1;PGSC0003DMP400012365	30S ribosomal protein S21, chloroplastic (Fragment) (AHRD V1 *--- RR21_SPIOL); contains Interpro domain(s) IPR001911 Ribosomal protein S21_rframe6	1	1	1	1	1	1	1	1	1	1	1	1
Sotub02g028250.1.1;PGSC0003DMP400006263	Aldose 1-epimerase family protein (AHRD V1 ***- D7MMG0_ARALY); contains Interpro domain(s) IPR014718 Glycoside hydrolase-type carbohydrate-binding, subgroup_rframe6	1	1	1	1	1	6	1	1	1	1	1	1
Sotub06g017290.1.1;PGSC0003DMP400028467	Aldo/keto reductase family protein (AHRD V1 ***- D7KDE3_ARALY); contains Interpro domain(s) IPR020471 Aldo/keto reductase subgroup_rframe6	1	1	1	1	1	12	1	1	1	1	1	1
MICRO.318.C12	nseq=2_rframe6	1	1	1	2	1	3	1	1	3	3	4	1
TC202431	homologue to UniRef100_Q43779 Cluster: Superoxide dismutase [Cu-Zn] 2; n=1; Solanum lycopersicum Rep: Superoxide dismutase [Cu-Zn] 2 - Solanum lycopersicum (Tomato) (Lycopersicon esculentum), complete_rframe6	1	1	1	3	1	1	1	1	1	3	4	1
TC210562	homologue to UniRef100_A7PWE1 Cluster: Chromosome chr8 scaffold_34, whole genome shotgun sequence; n=2; Vitis vinifera Rep: Chromosome chr8 scaffold_34, whole genome shotgun sequence - Vitis vinifera (Grape), partial (46%)_rframe6	4	1	3	4	3	3	4	1	1	1	4	1
PGSC0003DMP400041362;Sotub09g005660.1.1	PGSC0003DMT400061484 Protein	1	1	1	1	1	4	1	1	1	1	1	1
STMIZ92TV	P06183: Photosystem II 10 kDa polypeptide, chloroplast precursor (Light-inducible tissue-specific ST-LS1 protein)_ST-LS1 protein [Solanum tuberosum] sp_P06183_PSBR_SOLTU Photosystem II 10 kDa polypeptide, chloroplast precursor (Light inducible tissue-specific ST-LS1 protein) pir__S00411 photosystem II 10K protein precursor - potato_rframe6	4	1	1	4	1	4	1	1	1	1	3	1
MICRO.1036.C5	Q41228: Photosystem I reaction center subunit IV A, chloroplast precursor (PSI-E A) [Contains: Photosystem I reaction center subunit IV A isoform 2]_Photosystem I reaction center subunit IV B, chloroplast precursor (PSI-E B) pir__T16963 photosystem I chain PSI-E, isoform b - wood tobacco gb_AAB31705.1_ photosystem I subunit PSI-E [Nicotiana sylvestris]_rframe6	4	3	1	4	1	1	1	1	1	8	6	1
Sotub07g006500.1.1;PGSC0003DMP400019661	Eukaryotic translation initiation factor 5A (AHRD V1 ***- D6N3G5_GOSHI); contains Interpro domain(s) IPR001884 Translation elongation factor, IF5A_rframe6	1	1	1	1	1	10	1	1	1	1	1	1
PGSC0003DMP400013707;Sotub12g006400.1.1	PGSC0003DMT400020100 Protein	1	7	1	1	1	3	1	1	1	6	1	9
Sotub07g024360.1.1;PGSC0003DMP400021930	30S ribosomal protein S20 (AHRD V1 *-*- RS20_THEEB); contains Interpro domain(s) IPR002583 Ribosomal protein S20_rframe6	1	1	1	1	1	1	1	1	1	1	1	1
Sotub06g022920.1.1;PGSC0003DMP400028846	Acid phosphatase (AHRD V1 **-- O49855_SOYBN); contains Interpro domain(s) IPR010028 Acid phosphatase, plant_rframe6	1	9	3	1	1	12	1	1	1	1	1	1
Sotub03g024130.1.1	Nucleoside diphosphate kinase (AHRD V1 ***- B9RAM1_RICCO); contains Interpro domain(s) IPR001564 Nucleoside diphosphate kinase, core_rframe6	1	1	1	1	1	1	1	1	1	1	1	1
PGSC0003DMP400052472;PGSC0003DMC400052472	PGSC0003DMT400077454 Protein	1	1	1	4	8	1	1	1	1	1	10	1
Sotub06g015200.1.1;PGSC0003DMP400037788	50S ribosomal protein L2 (AHRD V1 ***- RL2_MYCAP); contains Interpro domain(s) IPR002171 Ribosomal protein L2_rframe6	1	1	1	1	1	1	4	1	1	1	1	1
PGSC0003DMP400013127;Sotub11g024920.1.1	PGSC0003DMT400019150 Protein	1	1	1	1	6	1	8	1	1	1	1	1
Sotub01g026460.1.1;PGSC0003DMP400012177	Thylakoid lumenal 19 kDa protein, chloroplastic (AHRD V1 ***- TL19_ARATH); contains Interpro domain(s) IPR016123 Mog1/PsbP, alpha/beta/alpha sandwich_rframe6	1	1	1	1	1	1	1	1	1	1	1	1
PGSC0003DMP400016183;PGSC0003DMC400016183	PGSC0003DMT400023727 Protein	2	1	1	4	1	1	4	1	1	4	4	1
Sotub11g007290.1.1;PGSC0003DMP400023600	UTP-glucose 1 phosphate uridylyltransferase (AHRD V1 **** B3VDY8_EUCGR); contains Interpro domain(s) IPR016267 UTP--glucose-1-phosphate uridylyltransferase, subgroup_rframe6	1	1	1	1	1	2	1	1	6	1	1	1
Sotub02g013340.1.1;PGSC0003DMP400012204	Porin/voltage-dependent anion-selective channel protein (AHRD V1 **** A9P802_POPTR); contains Interpro domain(s) IPR001925 Porin, eukaryotic type_rframe6	1	1	1	1	1	1	1	1	1	1	1	1
Sotub10g007190.1.1;PGSC0003DMP400043445	Thioredoxin m (AHRD V1 ***- B9HZV8_POPTR); contains Interpro domain(s) IPR005746 Thioredoxin_rframe6	1	1	1	1	1	1	1	1	1	1	1	1
Sotub01g034090.1.1	30S ribosomal protein S10 (AHRD V1 ***- RS10_CAMFF); contains Interpro domain(s) IPR005729 Ribosomal protein S10, eukaryotic/archaeal_rframe6	1	1	1	1	1	1	1	1	1	1	1	1
PGSC0003DMC400040197;PGSC0003DMP400040197	Sn-2 protein_rframe6	1	1	1	1	1	1	1	1	16	1	1	1
Sotub01g020840.1.1	Photosystem I iron-sulfur center (AHRD V1 ***- E5KUE5_CORLA); contains Interpro domain(s) IPR017491 Photosystem I, PsaC_rframe6	1	1	1	1	1	1	1	1	1	7	1	1
Sotub01g024100.1.1;PGSC0003DMP400015875	Glucose-1-phosphate adenylyltransferase (AHRD V1 **** P93230_SOLLC); contains Interpro domain(s) IPR011831 Glucose-1-phosphate adenylyltransferase_rframe6	9	1	1	6	1	1	1	1	1	1	1	1
PGSC0003DMC400021497	Translation initiation factor IF-2_rframe6	1	2	1	2	1	1	1	1	1	1	1	1
MICRO.4054.C13	nseq=3_rframe6	1	1	1	4	1	4	1	1	1	1	1	1
Sotub12g030260.1.1;PGSC0003DMP400008076	Adenosylhomocysteinase (AHRD V1 ***- A1KYB0_TOBAC); contains Interpro domain(s) IPR000043 S-adenosyl-L-homocysteine hydrolase_rframe6	9	1	1	1	1	6	1	1	1	1	1	1
Sotub04g019610.1.1;PGSC0003DMP400018910	Violaxanthin de-epoxidase (Fragment) (AHRD V1 *-** Q6B9X0_HORVU); contains Interpro domain(s) IPR010788 Violaxanthin de-epoxidase_rframe6	1	1	1	1	1	1	1	1	1	1	1	1
Sotub04g013370.1.1;PGSC0003DMP400026402	Peptidyl-prolyl cis-trans isomerase (AHRD V1 ***- C1FEU4_MICSR); contains Interpro domain(s) IPR001179 Peptidyl-prolyl cis-trans isomerase, FKBP-type_rframe6	1	1	1	1	1	1	1	1	1	1	1	1
AM907804	homologue to UniRef100_P14831 Cluster: Superoxide dismutase [Cu-Zn], chloroplast precursor; n=1; Solanum lycopersicum Rep: Superoxide dismutase [Cu-Zn], chloroplast precursor - Solanum lycopersicum (Tomato) (Lycopersicon esculentum), partial (78%)_rframe6	4	5	1	3	2	1	1	1	1	1	1	1
Sotub08g028900.1.1;PGSC0003DMP400021804	Reductase (AHRD V1 ***- B5HVX9_9ACTO); contains Interpro domain(s) IPR013027 FAD-dependent pyridine nucleotide-disulphide oxidoreductase_rframe6	1	1	1	1	1	1	1	1	1	14	1	1
Sotub12g030800.1.1;PGSC0003DMP400008292	50S ribosomal protein L18 (AHRD V1 ***- B6TYR5_MAIZE); contains Interpro domain(s) IPR004389 Ribosomal protein L18, bacterial_rframe6	1	1	1	1	1	1	1	1	1	7	7	1
TC194626	UniRef100_Q2MIA0 Cluster: Photosystem I P700 chlorophyll a apoprotein A1; n=3; Solanum Rep: Photosystem I P700 chlorophyll a apoprotein A1 - Solanum lycopersicum (Tomato) (Lycopersicon esculentum), complete_rframe6	8	1	1	1	1	1	1	1	1	1	6	1
TC215826	similar to UniRef100_A7P0A9 Cluster: Chromosome chr6 scaffold_3, whole genome shotgun sequence; n=1; Vitis vinifera Rep: Chromosome chr6 scaffold_3, whole genome shotgun sequence - Vitis vinifera (Grape), partial (78%)_rframe6	1	1	1	1	1	3	1	1	1	1	1	1
Sotub02g030930.1.1;PGSC0003DMP400037125	Ribosomal protein L26 (AHRD V1 ***- A8HMG7_CHLRE); contains Interpro domain(s) IPR005756 Ribosomal protein L26, eukaryotic/archaeal_rframe6	1	1	1	1	1	1	1	1	1	1	1	1
TC222165	homologue to UniRef100_Q8W214 Cluster: Single-stranded DNA binding protein precursor; n=1; Solanum tuberosum Rep: Single-stranded DNA binding protein precursor - Solanum tuberosum (Potato), partial (85%)_rframe6	3	1	1	1	1	1	1	1	1	4	2	1
MICRO.14036.C2	nseq=22_rframe6	1	1	1	1	1	1	1	1	1	1	1	1
Sotub10g005530.1.1;PGSC0003DMP400025323	40S ribosomal protein S8 (AHRD V1 ***- Q2XPV9_SOLTU); contains Interpro domain(s) IPR001047 Ribosomal protein S8e_rframe6	1	1	1	1	1	1	1	1	1	1	1	1
Sotub09g024400.1.1	Aldo/keto reductase family protein (AHRD V1 ***- D7KWQ6_ARALY); contains Interpro domain(s) IPR001395 Aldo/keto reductase_rframe6	1	1	1	1	1	1	1	1	1	1	1	1
Sotub02g011240.1.1;PGSC0003DMP400018361	Malate dehydrogenase (AHRD V1 ***- B9S7S1_RICCO); contains Interpro domain(s) IPR010097 Malate dehydrogenase, NAD-dependent, eukaryotes and gamma proteobacteria_rframe6	1	1	12	1	1	1	1	1	1	1	1	1
CV499619	UniRef100_O81394 Cluster: Phosphoglycerate kinase; n=1; Solanum tuberosum Rep: Phosphoglycerate kinase - Solanum tuberosum (Potato), partial (7%)_rframe6	4	4	1	3	1	1	1	1	1	1	1	1
Sotub01g030280.1.1	Agmatinase (AHRD V1 ***- Q1IPT1_ACIBL); contains Interpro domain(s) IPR006035 Ureohydrolase_rframe6	2	1	2	2	1	3	1	1	2	1	1	1
Sotub10g005560.1.1;PGSC0003DMP400025319	30S ribosomal protein S10-like (AHRD V1 ***- A1YMX4_BRACM); contains Interpro domain(s) IPR005731 Ribosomal protein S10, bacterial_rframe6	1	2	1	1	1	1	1	1	1	1	1	1
Sotub08g025080.1.1;PGSC0003DMP400008394	Homology to unknown gene (AHRD V1 *-*- Q01GV2_OSTTA)_rframe6	1	1	1	1	1	1	1	1	1	9	2	1
PGSC0003DMP400051855;Sotub01g041630.1.1	PGSC0003DMT400076546 Protein	1	1	1	1	1	6	1	1	1	1	1	1
PGSC0003DMP400054976;Sotub02g020720.1.1	PGSC0003DMT400081247 Protein	1	1	4	1	1	6	1	1	1	1	1	1
PGSC0003DMP400006519;Sotub02g026930.1.1	PGSC0003DMT400009380 Protein	1	1	1	1	1	1	1	1	1	1	1	1
PGSC0003DMP400030948;Sotub04g026790.1.1	PGSC0003DMT400045665 Protein	1	1	1	1	1	1	1	1	1	1	1	1
Sotub05g028310.1.1;PGSC0003DMP400040452	40S ribosomal protein S17-like protein (AHRD V1 ***- Q3HRX4_SOLTU); contains Interpro domain(s) IPR001210 Ribosomal protein S17e_rframe6	1	1	1	1	1	1	1	1	1	1	2	1
Sotub05g012700.1.1;PGSC0003DMP400007366	30S ribosomal protein S13 (AHRD V1 ***- B6TG65_MAIZE); contains Interpro domain(s) IPR019980 Ribosomal protein S13, bacterial-type_rframe6	1	1	1	1	1	1	1	1	1	1	1	1
Sotub04g023350.1.1;PGSC0003DMP400041680	Thioredoxin y (AHRD V1 ***- A9PGA7_POPTR); contains Interpro domain(s) IPR005746 Thioredoxin_rframe6	1	1	1	1	1	1	1	1	1	1	1	1
Sotub11g008040.1.1	Glutamine synthetase (AHRD V1 ***- Q9FPT9_SOLTU); contains Interpro domain(s) IPR008146 Glutamine synthetase, catalytic region_rframe6	1	1	1	1	1	1	1	1	1	1	1	1
Sotub04g024990.1.1;PGSC0003DMP400043049	30S ribosomal protein S5 (AHRD V1 *-*- RS5_LACSS); contains Interpro domain(s) IPR005711 Ribosomal protein S5, eukaryotic/archaeal_rframe6	9	1	1	1	1	1	1	1	1	1	1	1
PGSC0003DMP400013443;PGSC0003DMC400013442	PGSC0003DMT400019656 Protein	1	1	1	1	1	1	1	1	1	1	1	1
Sotub04g007790.1.1;PGSC0003DMP400051414	1-aminocyclopropane-1-carboxylate oxidase (AHRD V1 **-* B6SUN2_MAIZE); contains Interpro domain(s) IPR005123 Oxoglutarate and iron-dependent oxygenase_rframe6	1	1	1	1	1	1	1	1	1	1	1	1
CV429427	weakly similar to UniRef100_Q3HTK6 Cluster: Pherophorin-C1 protein precursor; n=1; Chlamydomonas reinhardtii Rep: Pherophorin-C1 protein precursor - Chlamydomonas reinhardtii, partial (14%)_rframe6	2	1	1	1	1	1	1	1	1	1	3	1
Sotub10g019910.1.1;PGSC0003DMP400020280	60S ribosomal protein L21-like protein (AHRD V1 ***- Q3HVK5_SOLTU); contains Interpro domain(s) IPR001147 Ribosomal protein L21e_rframe6	1	1	1	1	1	1	1	1	1	1	8	1
Sotub09g010820.1.1	Monodehydroascorbate reductase (AHRD V1 ***- D2CGM8_IPOBA); contains Interpro domain(s) IPR013027 FAD-dependent pyridine nucleotide-disulphide oxidoreductase_rframe6	4	1	1	1	1	1	1	1	1	1	1	1
PGSC0003DMP400031773;PGSC0003DMC400031773	PGSC0003DMT400046956 Protein	1	1	1	1	1	1	1	1	1	1	1	1
Sotub03g009790.1.1	Photosystem II D2 protein (AHRD V1 ***- C0JWW5_9CHLO); contains Interpro domain(s) IPR000484 Photosynthetic reaction centre, L/M_rframe6	4	1	1	1	1	3	1	1	1	1	1	1
Sotub03g014380.1.1;PGSC0003DMP400025263	Remorin 1 (AHRD V1 ***- Q9XEX8_SOLLC); contains Interpro domain(s) IPR005516 Remorin, C-terminal region_rframe6	1	1	1	1	1	1	1	1	1	1	1	1
Sotub06g013090.1.1;PGSC0003DMP400029118	Superoxide dismutase (AHRD V1 ***- A5BR41_VITVI); contains Interpro domain(s) IPR001189 Manganese/iron superoxide dismutase_rframe6	1	1	1	6	1	1	1	1	1	1	1	1
Sotub10g025500.1.1;PGSC0003DMP400049140	Peroxiredoxin ahpC/TSA family (AHRD V1 **-- Q1YGN4_MOBAS); contains Interpro domain(s) IPR013740 Redoxin_rframe6	1	1	1	1	1	1	1	1	1	1	1	1
Sotub09g007160.1.1;PGSC0003DMP400003131	50S ribosomal protein L5 (AHRD V1 ***- B5TV71_CAMSI); contains Interpro domain(s) IPR002132 Ribosomal protein L5_rframe6	1	1	1	1	1	1	1	1	1	1	1	1
TC212566	weakly similar to UniRef100_Q42393 Cluster: Sn-1 protein; n=1; Capsicum annuum Rep: Sn-1 protein - Capsicum annuum (Bell pepper), partial (52%)_rframe6	1	1	1	1	1	1	1	1	1	1	1	1
PGSC0003DMP400033974;Sotub07g014640.1.1	PGSC0003DMT400050335 Protein	1	1	1	1	4	2	1	1	1	1	1	1
Sotub08g007770.1.1;PGSC0003DMP400045639	Peptidyl-prolyl cis-trans isomerase (AHRD V1 *-*- B1XHQ5_SYNP2); contains Interpro domain(s) IPR001179 Peptidyl-prolyl cis-trans isomerase, FKBP-type_rframe6	1	1	1	1	1	1	1	1	1	1	1	1
Sotub06g024520.1.1;PGSC0003DMP400045327	PsbP domain-containing protein 6, chloroplastic (AHRD V1 **-- PPD6_ARATH); contains Interpro domain(s) IPR016123 Mog1/PsbP, alpha/beta/alpha sandwich_rframe6	1	1	1	1	1	1	1	1	1	1	1	1
Sotub01g038470.1.1	NHL repeat-containing protein 2 (AHRD V1 **-- E6ZHB2_DICLA); contains Interpro domain(s) IPR011042 Six-bladed beta-propeller, TolB-like_rframe6	1	1	1	1	1	1	1	1	1	1	1	1
Sotub01g034970.1.1;PGSC0003DMP400033807	Ribose-5-phosphate isomerase (AHRD V1 ***- A8IRQ1_CHLRE); contains Interpro domain(s) IPR004788 Ribose 5-phosphate isomerase_rframe6	1	1	1	1	1	6	1	1	1	1	1	1
Sotub10g020380.1.1;PGSC0003DMP400014649	40S ribosomal protein S28 (AHRD V1 ***- B6T1V2_MAIZE); contains Interpro domain(s) IPR000289 Ribosomal protein S28e_rframe6	1	1	1	1	1	6	1	1	1	1	1	1
Sotub08g015950.1.1;PGSC0003DMP400050666	Os01g0611000 protein (Fragment) (AHRD V1 ***- Q0JLB5_ORYSJ); contains Interpro domain(s) IPR006946 Protein of unknown function DUF642_rframe6	1	1	1	1	1	6	1	1	1	1	1	1
PGSC0003DMP400059680;Sotub02g032890.1.1	PGSC0003DMT400088005 Protein	1	1	1	1	1	6	1	1	1	1	1	1
bf_mxlfxxxx_0029c06.t3m.scf	MICRO.cl.1520.singlet_rframe6	1	1	1	1	1	2	1	1	1	1	1	1
Sotub04g028360.1.1;PGSC0003DMP400053673	Cytochrome c oxidase subunit VIb (AHRD V1 *-*- B4R7T3_DROSI); contains Interpro domain(s) IPR003213 Cytochrome c oxidase, subunit VIb_rframe6	1	1	1	1	1	1	1	1	1	1	1	1
PGSC0003DMP400017263;PGSC0003DMC400017263	PGSC0003DMT400025323 Protein	1	1	1	1	1	1	1	1	1	1	6	1
Sotub02g029410.1.1;PGSC0003DMP400013843	50S ribosomal protein L5 (AHRD V1 ***- RL5_XANP2); contains Interpro domain(s) IPR002132 Ribosomal protein L5_rframe6	1	1	1	1	1	1	1	1	1	1	1	1
Sotub05g027000.1.1;PGSC0003DMP400014822	60S ribosomal protein L6 (AHRD V1 ***- B9RHH3_RICCO); contains Interpro domain(s) IPR000915 Ribosomal protein L6E_rframe6	1	1	1	1	1	1	1	1	1	1	1	1
Sotub10g014780.1.1	NAD dependent epimerase/dehydratase family protein (AHRD V1 *--- B0CAN3_ACAM1); contains Interpro domain(s) IPR016040 NAD(P)-binding domain_rframe6	1	1	1	1	1	1	1	1	1	1	1	1
Sotub06g035320.1.1;PGSC0003DMP400048111	60S ribosomal protein L5-1 (AHRD V1 ***- B6THG9_MAIZE); contains Interpro domain(s) IPR005485 Ribosomal protein L5, eukaryotic_rframe6	6	1	1	1	1	1	1	1	1	1	1	1
PGSC0003DMP400035467;PGSC0003DMC400035467	PGSC0003DMT400052608 Protein	6	1	1	1	1	1	1	1	1	1	1	1
DN922889	UniRef100_Q7M242 Cluster: Glutamate synthase (Ferredoxin) (EC 1.4.7.1) (Clone C(35)); n=1; Nicotiana tabacum Rep: Glutamate synthase (Ferredoxin) (EC 1.4.7.1) (Clone C(35)) - Nicotiana tabacum (Common tobacco), partial (23%)_rframe6	3	1	1	1	1	1	1	1	1	2	1	1
Sotub07g019480.1.1	3-isopropylmalate dehydratase large subunit (AHRD V1 *--- LEUC_SYNP2); contains Interpro domain(s) IPR006249 Aconitase/iron regulatory protein 2_rframe6	1	1	1	1	1	1	1	1	4	1	1	1
Sotub08g006460.1.1	Patatin-like phospholipase family protein (AHRD V1 **** Q2QNW3_ORYSJ); contains Interpro domain(s) IPR002641 Patatin_rframe6	1	1	1	1	1	4	1	1	1	1	1	1
PGSC0003DMP400036456;PGSC0003DMC400036456	PGSC0003DMT400054153 Protein	1	1	1	1	1	1	1	1	1	1	1	1
PGSC0003DMP400004822	PGSC0003DMT400006945 Protein	1	1	1	1	1	1	1	1	1	4	1	1
PGSC0003DMP400046714;Sotub06g027680.1.1	PGSC0003DMT400069185 Protein	1	1	1	1	1	1	1	1	1	1	1	1
PGSC0003DMP400026740;PGSC0003DMC400026740	PGSC0003DMT400039421 Protein	4	1	1	1	1	1	1	1	1	1	1	1
MICRO.4187.C1	-_rframe6	2	2	1	1	1	1	1	1	1	1	1	1
Sotub07g017160.1.1	Phosphoglucomutase (AHRD V1 **** Q9AUQ4_ORYSA); contains Interpro domain(s) IPR016055 Alpha-D-phosphohexomutase, alpha/beta/alpha I, II and III_rframe6	1	1	4	1	1	1	1	1	1	1	1	1
TC223320	UniRef100_Q2MIB8 Cluster: Chloroplast 30S ribosomal protein S16; n=3; Solanum Rep: Chloroplast 30S ribosomal protein S16 - Solanum lycopersicum (Tomato) (Lycopersicon esculentum), complete_rframe6	1	1	1	1	1	1	1	1	1	1	1	1
MICRO.13020.C3	nseq=3_rframe6	1	1	1	1	1	1	1	1	1	1	1	1
MICRO.7055.C2	ABD65296: thioredoxin [Solanum berthaultii]_thioredoxin [Nicotiana tabacum] sp_P29449_THH1_TOBAC Thioredoxin H-type 1 (TRX-H1) pir__S16590 thioredoxin h1 - common tobacco_rframe6	1	1	1	1	1	3	1	1	1	1	1	1
TC214074	similar to UniRef100_A7P386 Cluster: Chromosome chr1 scaffold_5, whole genome shotgun sequence; n=1; Vitis vinifera Rep: Chromosome chr1 scaffold_5, whole genome shotgun sequence - Vitis vinifera (Grape), partial (71%)_rframe6	1	1	1	1	1	1	1	1	1	1	1	1
Sotub08g020710.1.1	60S ribosomal protein L13 (AHRD V1 ***- Q3HRY7_SOLTU); contains Interpro domain(s) IPR018256 Ribosomal protein L13e, conserved site IPR001380 Ribosomal protein L13e_rframe6	1	1	1	1	1	1	1	1	1	1	1	1
cSTB37O5TH	CAK24966: chlorophyll a/b binding protein [Solanum tuberosum]_chlorophyll a/b-binding protein (cab-11) - tomato_rframe6	1	3	1	1	1	1	1	1	1	1	1	1
MICRO.5368.C1	AAR87711: salicylic acid-binding protein 2 [Nicotiana tabacum]_salicylic acid-binding protein 2 [Nicotiana tabacum]_rframe6	1	1	1	2	1	1	1	1	1	1	1	1
cSTB49G22TH	CAE22480: superoxide dismutase [Fe] [Solanum lycopersicum]_superoxide dismutase [Fe] [Lycopersicon esculentum]_rframe6	1	1	1	1	1	1	1	1	2	1	1	1
PGSC0003DMP400017088	PGSC0003DMT400025043 Protein	1	1	1	1	2	1	1	1	1	1	1	1
Sotub09g008410.1.1	Peptidyl-prolyl cis-trans isomerase (AHRD V1 ***- B8HUH5_CYAP4); contains Interpro domain(s) IPR001179 Peptidyl-prolyl cis-trans isomerase, FKBP-type_rframe6	1	1	1	1	1	1	1	1	1	1	1	1
Sotub08g011890.1.1	Unknown Protein (AHRD V1)_rframe6	1	1	1	1	1	1	1	1	1	1	1	1
PGSC0003DMP400050772	PGSC0003DMT400074969 Protein	1	1	1	1	1	1	1	1	1	2	1	1
Sotub04g034950.1.1	Chaperone protein htpG (AHRD V1 **-- HTPG_MYXXD); contains Interpro domain(s) IPR015566 Molecular chaperone, heat shock protein, endoplasmin_rframe6	1	1	1	1	1	1	1	1	1	1	1	1
PGSC0003DMP400036706	PGSC0003DMT400054540 Protein	1	1	1	1	1	1	1	1	1	1	1	1
TC213509	homologue to UniRef100_Q7Y1A0 Cluster: 25 kDa protein dehydrin; n=1; Solanum sogarandinum Rep: 25 kDa protein dehydrin - Solanum sogarandinum, partial (95%)_rframe6	2	1	1	1	1	1	1	1	1	1	1	1
Sotub02g025290.1.1	Ectonucleoside triphosphate diphosphohydrolase 6 (AHRD V1 **-- Q6YHK4_CAVPO); contains Interpro domain(s) IPR000407 Nucleoside phosphatase GDA1/CD39_rframe6	1	1	2	1	1	1	1	1	1	1	1	1

## Sheet: ANOVA
Result of analysis of variance (ANOVA)
g: p-value between genotypes, s: p-value for interaction between treatment (PVY /mock) g*s: p-value for genotype/treatment interaction
							p-values (ANOVA)
ID	Description	coeff:i	coeff:g	coeff:s	coeff:g*s	p:i	g	s	g*s
Sotub02g032940.1.1;PGSC0003DMP400017746	Oxygen-evolving enhancer protein 1 of photosystem II (AHRD V1 ***- A8J0E4_CHLRE); contains Interpro domain(s) IPR002628 Photosystem II manganese-stabilizing protein PsbO_rframe6	148.064	-12.5596	-28.1597	20.3248	3.75364e-06	0.422053	0.097503	0.337942
Sotub04g008750.1.1;PGSC0003DMP400020414	Glyceraldehyde-3-phosphate dehydrogenase (AHRD V1 ***- D7UNZ5_BRARC); contains Interpro domain(s) IPR000173 Glyceraldehyde 3-phosphate dehydrogenase_rframe6	120.302	21.5395	6.90244	-19.6749	9.88972e-06	0.163206	0.632908	0.324046
TC218359	homologue to UniRef100_A2Q5A3 Cluster: H+-transporting two-sector ATPase, alpha/beta subunit, central region; H+-transporting two-sector ATPase, delta/epsilon subunit; n=1; Medicago truncatula Rep: H+-transporting two-sector ATPase, alpha/beta subunit, central region; H+-transporting two-sector ATPase, delta/epsilon subunit - Medicago truncatula (Barrel medic), complete_rframe6	108.757	15.7352	-0.819972	-11.2052	1.11183e-05	0.255966	0.950405	0.532434
Sotub07g016970.1.1	Oxygen-evolving enhancer protein 2, chloroplastic (AHRD V1 ***- PSBP_SOLTU); contains Interpro domain(s) IPR002683 Photosystem II oxygen evolving complex protein PsbP_rframe6	100.09	-16.6116	-3.42119	2.76556	0.000376239	0.4395	0.870743	0.921852
PGSC0003DMP400004990;Sotub02g012180.1.1	PGSC0003DMT400007189 Protein	97.1822	-25.4332	-25.5821	26.9639	3.62208e-07	0.00758612	0.00737259	0.0220485
Sotub02g029110.1.1;PGSC0003DMP400022435;Sotub02g029160.1.1	Ribulose bisphosphate carboxylase small chain (AHRD V1 ***- A9YTZ7_SOLTU); contains Interpro domain(s) IPR000894 Ribulose bisphosphate carboxylase, small chain_rframe6	168.039	-73.4486	-84.0277	64.3281	0.000664914	0.0904164	0.0595694	0.240844
Sotub02g023000.1.1;PGSC0003DMP400037659	Oxygen-evolving enhancer protein 3 (AHRD V1 ***- Q7Y1T5_PEA); contains Interpro domain(s) IPR008797 Photosystem II oxygen evolving complex protein PsbQ_rframe6	87.3835	-6.24516	-14.5605	13.8183	2.58317e-05	0.607275	0.25001	0.404417
Sotub06g018020.1.1;PGSC0003DMP400020951	Photosystem I reaction center subunit II (AHRD V1 ***- B4FAW3_MAIZE); contains Interpro domain(s) IPR003685 Photosystem I protein PsaD_rframe6	95.9306	-18.6116	-18.5904	22.525	0.000656896	0.411551	0.412059	0.45676
TC201354	homologue to UniRef100_O49074 Cluster: Ribulose bisphosphate carboxylase/oxygenase activase, chloroplast precursor; n=1; Solanum pennellii Rep: Ribulose bisphosphate carboxylase/oxygenase activase, chloroplast precursor - Solanum pennellii (Tomato) (Lycopersicon pennellii), partial (95%)_rframe6	68.8572	6.92443	-1.20638	-8.47876	3.25606e-07	0.19125	0.808256	0.22827
Sotub01g047810.1.1;PGSC0003DMP400005640	Fructose-bisphosphate aldolase (AHRD V1 **** B0FPD8_SOLTU); contains Interpro domain(s) IPR000741 Fructose-bisphosphate aldolase, class-I_rframe6	59.5619	26.7494	7.38026	-4.04659	0.00158644	0.126286	0.646706	0.850438
PGSC0003DMP400038185;Sotub10g012590.1.1	PGSC0003DMT400056799 Protein	85.0392	-5.872	-20.2279	18.889	4.94978e-06	0.526622	0.0554033	0.154226
PGSC0003DMP400017652;PGSC0003DMC400017652	PGSC0003DMT400025881 Protein	66.5345	-1.92257	1.5623	4.46966	0.000418147	0.892435	0.912481	0.814987
PGSC0003DMP400051216;PGSC0003DMC400051216	PGSC0003DMT400075611 Protein	82.0713	-11.6558	-16.0833	8.87311	0.000409893	0.511559	0.371813	0.706483
Sotub01g022730.1.1;PGSC0003DMP400007746	Glutamine synthetase (AHRD V1 ***- Q9FPU0_SOLTU); contains Interpro domain(s) IPR008146 Glutamine synthetase, catalytic region_rframe6	41.0357	25.7713	24.9866	-20.42	0.0056295	0.0970557	0.105738	0.295344
Sotub02g010010.1.1;PGSC0003DMP400021255	Fructose-bisphosphate aldolase (AHRD V1 **** Q9SXX4_NICPA); contains Interpro domain(s) IPR000741 Fructose-bisphosphate aldolase, class-I_rframe6	52.043	12.5908	8.53808	-0.450797	0.000440689	0.282612	0.45587	0.976089
PGSC0003DMP400006368;Sotub02g027160.1.1	PGSC0003DMT400009192 Protein	65.9151	10.4135	0.694398	-5.06601	2.54108e-05	0.272039	0.938863	0.67854
PGSC0003DMP400041818;Sotub02g010840.1.1	PGSC0003DMT400062138 Protein	113.605	-49.5101	-49.4887	39.1773	0.00190897	0.14733	0.14748	0.368656
PGSC0003DMP400053311;PGSC0003DMC400053311	PGSC0003DMT400078666 Protein	57.8456	-2.34529	-6.39456	5.52996	0.000112998	0.815044	0.52898	0.682278
Sotub08g022090.1.1;PGSC0003DMP400016435	Phosphoribulokinase/uridine kinase (AHRD V1 ***- B7KI62_CYAP7); contains Interpro domain(s) IPR006083 Phosphoribulokinase/uridine kinase_rframe6	61.8933	-3.7823	-10.6737	16.617	0.000539771	0.784456	0.448862	0.382961
Sotub05g025260.1.1;PGSC0003DMP400047117	Fructose-1 6-bisphosphatase class 1 (AHRD V1 ***- B9M1N3_GEOSF); contains Interpro domain(s) IPR000146 Fructose-1,6-bisphosphatase_rframe6	55.583	-16.6338	-5.44046	7.68863	0.000578967	0.211326	0.666354	0.64996
Sotub06g005130.1.1;PGSC0003DMP400003838	cDNA clone 002-143-C11 full insert sequence (AHRD V1 *--- B7F1B2_ORYSJ); contains Interpro domain(s) IPR016040 NAD(P)-binding domain_rframe6	50.8902	-5.32085	-10.0239	12.9052	0.000627858	0.649841	0.401408	0.419751
Sotub01g040390.1.1;PGSC0003DMP400043144	Chaperone DnaK (AHRD V1 ***- Q1SKX2_MEDTR); contains Interpro domain(s) IPR012725 Chaperone DnaK_rframe6	27.7442	13.7368	18.1548	-10.9198	0.00586307	0.177921	0.0882889	0.40437
Sotub03g026100.1.1;PGSC0003DMP400031700	Elongation factor Tu (AHRD V1 ***- B9GKN8_POPTR); contains Interpro domain(s) IPR004541 Translation elongation factor EFTu/EF1A, bacterial and organelle_rframe6	60.1684	-36.3662	-9.3938	24.1	1.22929e-05	0.00141474	0.229989	0.0401417
PGSC0003DMP400034002;Sotub03g009830.1.1	PGSC0003DMT400050381 Protein	53.2645	2.14661	-4.49705	-3.23543	0.00112715	0.87334	0.739216	0.8579
PGSC0003DMP400053197;Sotub05g009270.1.1	PGSC0003DMT400078507 Protein	57.2735	-7.58766	-5.33186	5.70607	0.000921374	0.591109	0.704246	0.761593
PGSC0003DMP400063871;PGSC0003DMC400063871	PGSC0003DMT400092196 Protein	60.1684	-25.5275	-15.0005	18.0282	4.93967e-06	0.00460433	0.0470457	0.0680737
Sotub02g026140.1.1;PGSC0003DMP400002845	Catalase (AHRD V1 ***- O24511_TOBAC); contains Interpro domain(s) IPR018028 Catalase related subgroup_rframe6	58.3619	5.86141	-9.34331	-12.022	0.00310233	0.741371	0.601103	0.615798
TC221870	homologue to UniRef100_Q5NE20 Cluster: Carbonic anhydrase; n=1; Solanum lycopersicum Rep: Carbonic anhydrase - Solanum lycopersicum (Tomato) (Lycopersicon esculentum), partial (98%)_rframe6	46.2748	0.855701	-1.45472	-5.80267	6.34014e-07	0.816165	0.693792	0.261923
MICRO.4170.C4	nseq=88_rframe6	43.9606	2.69013	-0.893769	-7.36151	4.47983e-07	0.428475	0.78816	0.130242
PGSC0003DMP400063724;Sotub04g035400.1.1	PGSC0003DMT400092049 Protein	50.331	7.38077	-6.36619	-20.9149	0.00430815	0.651881	0.696613	0.352848
TC195527	UniRef100_O81394 Cluster: Phosphoglycerate kinase; n=1; Solanum tuberosum Rep: Phosphoglycerate kinase - Solanum tuberosum (Potato), complete_rframe6	39.3108	5.56778	4.46423	-4.70784	5.46563e-05	0.373576	0.470948	0.568071
MICRO.98.C5	ABB86255: phosphoglycerate kinase precursor-like [Solanum tuberosum]_phosphoglycerate kinase precursor [Solanum tuberosum] pir__T07014 phosphoglycerate kinase (EC 2.7.2.3) precursor, chloroplast - potato_rframe6	37.573	6.27884	5.6176	-5.5733	6.8009e-05	0.314302	0.364453	0.49651
Sotub04g011150.1.1;PGSC0003DMP400040823	14-3-3-like protein GF14 epsilon (AHRD V1 **-- 14310_ARATH); contains Interpro domain(s) IPR000308 14-3-3 protein_rframe6	22.4923	17.924	21.104	-11.7265	0.0501669	0.188139	0.129694	0.500034
TC195366	homologue to UniRef100_A7QPE5 Cluster: Chromosome chr18 scaffold_137, whole genome shotgun sequence; n=1; Vitis vinifera Rep: Chromosome chr18 scaffold_137, whole genome shotgun sequence - Vitis vinifera (Grape), partial (96%)_rframe6	38.1709	-1.26951	1.57055	0.374997	3.89022e-05	0.820814	0.779539	0.960154
Sotub10g026080.1.1;PGSC0003DMP400049086	Peroxiredoxin (AHRD V1 **-- Q9FE12_PHAVU); contains Interpro domain(s) IPR000866 Alkyl hydroperoxide reductase/ Thiol specific antioxidant/ Mal allergen_rframe6	23.6966	18.9391	17.5785	-17.2174	0.00373992	0.0335115	0.044194	0.116983
Sotub07g017980.1.1;PGSC0003DMP400010908	Chlorophyll a-b binding protein 4, chloroplastic (AHRD V1 **** CB24_SOLLC); contains Interpro domain(s) IPR001344 Chlorophyll A-B binding protein_rframe6	28.3335	11.7613	11.16	-2.91338	0.00381317	0.214455	0.236274	0.808242
Sotub09g009340.1.1;PGSC0003DMP400015694	heat shock protein (AHRD V1 ***- B2D2G5_CAPSN); contains Interpro domain(s) IPR013126 Heat shock protein 70_rframe6	29.4992	-9.75756	0.0314463	11.2678	0.00022321	0.118624	0.995588	0.169759
Sotub06g027720.1.1	NAD-dependent epimerase/dehydratase (AHRD V1 **-- C7QWY4_CYAP0); contains Interpro domain(s) IPR016040 NAD(P)-binding domain_rframe6	28.355	4.22962	10.0471	-3.4674	0.0558975	0.799036	0.549796	0.876186
Sotub06g032560.1.1;PGSC0003DMP400052971	Unknown Protein (AHRD V1)_rframe6	26.0408	-1.9909	14.2278	-6.6832	0.000636434	0.739579	0.0427108	0.415455
Sotub08g014650.1.1;PGSC0003DMP400052154	Glycine dehydrogenase P protein (AHRD V1 ***- Q6V9T1_ORYSJ); contains Interpro domain(s) IPR015421 Pyridoxal phosphate-dependent transferase, major region, subdomain 1 IPR003437 Glycine cleavage system P-protein_rframe6	25.4473	9.52495	-2.02153	0.973455	0.000794828	0.146932	0.739412	0.904621
TC194704	ATP synthase CF0 subunit I [Solanum tuberosum]_rframe6	22.604	12.5156	14.3259	-11.6372	0.0110597	0.185299	0.136565	0.342547
Sotub12g025710.1.1;PGSC0003DMP400031028	14-3-3-like protein GF14 epsilon (AHRD V1 **-- 14310_ARATH); contains Interpro domain(s) IPR000308 14-3-3 protein_rframe6	20.7631	9.96704	13.7609	-8.25324	0.0368654	0.370632	0.228133	0.573476
Sotub04g028420.1.1;PGSC0003DMP400053710	L-ascorbate peroxidase (AHRD V1 ***- A8JG56_CHLRE); contains Interpro domain(s) IPR002207 Plant ascorbate peroxidase_rframe6	26.643	-13.2104	12.5191	-2.22129	0.0409348	0.368781	0.392942	0.907562
Sotub01g017120.1.1	Photosystem II CP47 chlorophyll apoprotein (AHRD V1 ***- D3WCE7_NEROL); contains Interpro domain(s) IPR017486 Photosystem II, PsbB_rframe6	35.8309	10.963	6.83312	-26.1321	0.0417164	0.573947	0.724084	0.329624
Sotub09g018400.1.1;PGSC0003DMP400038088	Photosystem I reaction center subunit IV A (AHRD V1 *-*- B6TH55_MAIZE); contains Interpro domain(s) IPR003375 Photosystem I reaction centre subunit IV/PsaE_rframe6	24.2988	5.3907	-4.85989	-1.70389	0.012002	0.581208	0.618227	0.895472
PGSC0003DMP400030463;PGSC0003DMC400030463	PGSC0003DMT400044944 Protein	30.6864	-13.0485	-7.69464	10.2777	0.000899701	0.112567	0.320264	0.322263
Sotub09g019880.1.1;PGSC0003DMP400022826	NAD-dependent epimerase/dehydratase (AHRD V1 **-- B7K7X4_CYAP7); contains Interpro domain(s) IPR016040 NAD(P)-binding domain_rframe6	15.0335	18.6078	6.76821	-12.1665	0.136321	0.150723	0.575771	0.457529
Sotub11g025970.1.1	Elongation factor 1-alpha (AHRD V1 ***- Q2XTC2_SOLTU); contains Interpro domain(s) IPR004539 Translation elongation factor EF1A, eukaryotic and archaeal_rframe6	35.2803	-8.81911	-14.1409	13.4737	0.00271779	0.410054	0.202898	0.351701
Sotub04g010110.1.1;PGSC0003DMP400048247	Triosephosphate isomerase (AHRD V1 ***- Q38JI4_SOLTU); contains Interpro domain(s) IPR000652 Triosephosphate isomerase_rframe6	19.0597	1.45585	12.2109	-0.223833	0.0181063	0.86108	0.171637	0.983982
PGSC0003DMC400009292;PGSC0003DMP400009292	Peptidyl-prolyl cis-trans isomerase_rframe6	18.4661	3.5513	3.74689	-2.23349	0.0363452	0.711888	0.696953	0.862002
Sotub02g010700.1.1;PGSC0003DMP400041832	14-3-3-like protein GF14 epsilon (AHRD V1 **-- 14310_ARATH); contains Interpro domain(s) IPR000308 14-3-3 protein_rframe6	13.8335	10.8778	8.17277	-6.63422	0.12093	0.318022	0.445848	0.640005
Sotub07g016220.1.1;PGSC0003DMP400023988	Alkyl hydroperoxide reductase/ Thiol specific antioxidant/ Mal allergen (AHRD V1 **-- Q097J8_STIAD); contains Interpro domain(s) IPR000866 Alkyl hydroperoxide reductase/ Thiol specific antioxidant/ Mal allergen_rframe6	17.2918	0.252864	-1.20808	13.9071	0.148549	0.985843	0.932457	0.47557
Sotub07g026130.1.1;PGSC0003DMP400060824	Polyubiquitin (AHRD V1 **-- Q653X6_ORYSJ); contains Interpro domain(s) IPR000626 Ubiquitin_rframe6	24.8838	-11.1478	-8.1904	18.7156	0.0106853	0.27014	0.408203	0.177728
MICRO.541.C2	BAA77604: plastidic aldolase NPALDP1 [Nicotiana paniculata]_plastidic aldolase NPALDP1 [Nicotiana paniculata]_rframe6	17.3477	4.19694	3.28804	-0.592274	0.000494065	0.291015	0.400678	0.907764
PGSC0003DMP400000783;PGSC0003DMC400000783	PGSC0003DMT400001058 Protein	19.6661	-6.66495	2.52023	4.573	0.000250986	0.11698	0.520762	0.391005
TC195151	homologue to UniRef100_Q43364 Cluster: Elongation factor TuB, chloroplast precursor; n=1; Nicotiana sylvestris Rep: Elongation factor TuB, chloroplast precursor - Nicotiana sylvestris (Wood tobacco), partial (96%)_rframe6	28.3507	-13.0234	-6.92296	6.90302	1.77272e-06	0.00131202	0.0288349	0.0809658
PGSC0003DMP400036655;Sotub02g015690.1.1	PGSC0003DMT400054480 Protein	18.5048	5.96168	2.25842	0.107752	0.00089875	0.211652	0.618623	0.985743
MICRO.4618.C1	P29790: ATP synthase gamma chain, chloroplast precursor_ATP synthase (gamma subunit) [Nicotiana tabacum] sp_P29790_ATPG_TOBAC ATP synthase gamma chain, chloroplast precursor pir__PWNTG H+-transporting two-sector ATPase (EC 3.6.3.14) gamma chain precursor, chloroplast - common tobacco_rframe6	24.8752	-3.70365	-4.24907	8.52586	0.0104189	0.701022	0.660143	0.514502
TC207060	UniRef100_P54260 Cluster: Aminomethyltransferase, mitochondrial precursor; n=1; Solanum tuberosum Rep: Aminomethyltransferase, mitochondrial precursor - Solanum tuberosum (Potato), complete_rframe6	21.3781	5.3796	-1.407	-7.15577	0.000424231	0.262606	0.759314	0.266345
MICRO.541.C4	nseq=24_rframe6	13.8764	9.80813	5.10184	-5.84635	0.0191325	0.141168	0.416864	0.485157
Sotub01g036350.1.1;PGSC0003DMP400049779	UPF0603 protein At1g54780, chloroplastic (AHRD V1 **-- U603_ARATH); contains Interpro domain(s) IPR007621 Protein of unknown function DUF477_rframe6	7.54897	0.428223	11.2689	12.1118	0.156898	0.946411	0.109433	0.185399
Sotub02g035980.1.1;PGSC0003DMP400001053	Peptidyl-prolyl cis-trans isomerase cyclophilin-type (AHRD V1 ***- A8IRU6_CHLRE); contains Interpro domain(s) IPR002130 Peptidyl-prolyl cis-trans isomerase, cyclophilin-type_rframe6	10.3751	6.08229	5.89527	-5.69015	0.112785	0.43759	0.451202	0.583965
PGSC0003DMP400000951;Sotub02g036190.1.1	PGSC0003DMT400001282 Protein	4.06483	9.03039	15.9108	-5.4457	0.483348	0.243496	0.0597416	0.584949
MICRO.505.C2	P17614: ATP synthase subunit beta, mitochondrial precursor_ATP synthase beta subunit [Nicotiana plumbaginifolia] sp_P17614_ATP2_NICPL ATP synthase beta chain, mitochondrial precursor pir__A24355 H+-transporting two-sector ATPase (EC 3.6.3.14) beta-1 chain, mitochondrial - curled-leaved tobacco_rframe6	23.1417	-2.65164	-1.9261	2.26133	0.000914057	0.640825	0.733701	0.765693
Sotub06g021210.1.1;PGSC0003DMP400003772	Glycine cleavage system H protein 1 (AHRD V1 ***- B6UHJ7_MAIZE); contains Interpro domain(s) IPR017453 Glycine cleavage H-protein, subgroup_rframe6	15.5626	13.6557	-1.53693	-16.5872	0.107837	0.250509	0.891842	0.294039
Sotub09g011260.1.1;PGSC0003DMP400004893	Enolase (AHRD V1 ***- C5J0G6_TOBAC); contains Interpro domain(s) IPR000941 Enolase_rframe6	5.22621	11.4907	12.9331	-11.8056	0.547371	0.317356	0.264921	0.436874
Sotub08g010190.1.1;PGSC0003DMP400040123	Cysteine synthase (AHRD V1 ***- Q9FS26_SOLTU); contains Interpro domain(s) IPR005859 Cysteine synthase A_rframe6	17.4207	-0.585633	9.68478	-7.94066	0.0832813	0.959545	0.413477	0.611664
Sotub05g025970.1.1;PGSC0003DMP400047193	Dihydrolipoyl dehydrogenase (AHRD V1 ***- Q8GT30_SOLLC); contains Interpro domain(s) IPR006258 Dihydrolipoamide dehydrogenase_rframe6	14.4657	0.0952535	-3.97023	7.55339	0.00187599	0.980991	0.33766	0.187837
Sotub10g006560.1.1;PGSC0003DMP400020007	Salt stress root protein RS1 (AHRD V1 **-- SRS1_ORYSJ); contains Interpro domain(s) IPR008469 DREPP plasma membrane polypeptide_rframe6	17.3606	-2.36623	0.910073	6.74026	0.000925338	0.580972	0.830243	0.258947
Sotub05g014250.1.1;PGSC0003DMP400032448	Alanine aminotransferase 2 (AHRD V1 **** A8IKE5_SOYBN); contains Interpro domain(s) IPR004839 Aminotransferase, class I and II_rframe6	8.12966	10.892	10.6089	-11.3348	0.155871	0.142921	0.152055	0.241375
PGSC0003DMP400002952;Sotub01g048580.1.1	PGSC0003DMT400004125 Protein	9.2223	6.60323	7.76167	-11.446	0.0812288	0.296089	0.226126	0.188012
MICRO.817.C4	CAC84143: thioredoxin peroxidase [Nicotiana tabacum]_thioredoxin peroxidase [Nicotiana tabacum]_rframe6	13.8764	5.61476	4.77691	-6.48253	0.000440541	0.0926244	0.14166	0.137806
PGSC0003DMP400038231;Sotub07g027110.1.1	PGSC0003DMT400056871 Protein	13.8335	5.14185	7.22351	-10.1819	0.0842441	0.58074	0.442776	0.421075
PGSC0003DMP400026589;PGSC0003DMC400026589	PGSC0003DMT400039196 Protein	13.2657	-0.875438	3.79396	-4.0386	0.0798483	0.919586	0.663882	0.72957
Sotub05g013120.1.1;PGSC0003DMP400053992	Alcohol dehydrogenase zinc-containing (AHRD V1 ***- Q6HFT1_BACHK); contains Interpro domain(s) IPR002085 Alcohol dehydrogenase superfamily, zinc-containing_rframe6	8.64591	-2.52738	8.45535	1.88616	0.337877	0.822491	0.461379	0.900559
PGSC0003DMP400015464;PGSC0003DMC400015464	PGSC0003DMT400022698 Protein	11.5751	5.28941	10.7483	-7.91502	0.0902619	0.509315	0.200607	0.463468
TC220151	homologue to UniRef100_Q9LRR9 Cluster: Probable peroxisomal (S)-2-hydroxy-acid oxidase 2; n=2; Arabidopsis thaliana Rep: Probable peroxisomal (S)-2-hydroxy-acid oxidase 2 - Arabidopsis thaliana (Mouse-ear cress), partial (98%)_rframe6	9.87173	12.2073	9.17899	-13.5233	0.286835	0.306005	0.433774	0.392211
Sotub09g005160.1.1;PGSC0003DMP400014894	Chlorophyll a-b binding protein 6, chloroplastic (AHRD V1 **** CAB6_ARATH); contains Interpro domain(s) IPR001344 Chlorophyll A-B binding protein_rframe6	5.22621	16.6838	21.9549	-25.3534	0.364341	0.0475576	0.0160054	0.0298978
PGSC0003DMP400031997;PGSC0003DMC400031997	PGSC0003DMT400047280 Protein	12.1386	-3.33779	-1.33976	6.61797	0.0199333	0.543131	0.804934	0.376407
Sotub01g049040.1.1;PGSC0003DMP400010972	Glyoxylate/hydroxypyruvate reductase B (AHRD V1 ***- GHRB_YERPS); contains Interpro domain(s) IPR006140 D-isomer specific 2-hydroxyacid dehydrogenase, NAD-binding_rframe6	5.22621	17.1689	17.0669	-23.6311	0.300498	0.0248765	0.0254859	0.0223912
Sotub01g025660.1.1;PGSC0003DMP400012128	50S ribosomal protein L1 (AHRD V1 ***- A8YGI8_MICAE); contains Interpro domain(s) IPR005878 Ribosomal protein L1, bacterial-type_rframe6	15.6271	-4.44843	-3.65939	1.51098	0.00845512	0.450394	0.531872	0.845395
Sotub07g022420.1.1	ATP-dependent zinc metalloprotease FtsH 4 (AHRD V1 ***- A0YZM4_LYNSP); contains Interpro domain(s) IPR005936 Peptidase M41, FtsH_rframe6	17.3391	-0.565616	-2.00747	-0.737364	0.00130197	0.899831	0.657266	0.90265
PGSC0003DMP400007100;Sotub11g006340.1.1	PGSC0003DMT400010174 Protein	16.1777	5.37951	-2.45679	-0.449178	0.0594624	0.580886	0.799148	0.972272
Sotub06g022580.1.1;PGSC0003DMP400046029	Chlorophyll a-b binding protein, chloroplastic (AHRD V1 ***- CB23_APIGR); contains Interpro domain(s) IPR001344 Chlorophyll A-B binding protein_rframe6	13.9366	4.0683	6.29488	-0.612526	0.0938501	0.67448	0.519577	0.962158
Sotub09g024030.1.1;PGSC0003DMP400055475	Cysteine synthase (AHRD V1 ***- Q3LAG5_TOBAC); contains Interpro domain(s) IPR005859 Cysteine synthase A_rframe6	5.18755	3.6921	22.1604	-12.8919	0.513167	0.715429	0.0567222	0.355978
TC194861	UniRef100_Q2MI87 Cluster: Apocytochrome f precursor; n=3; Solanum Rep: Apocytochrome f precursor - Solanum lycopersicum (Tomato) (Lycopersicon esculentum), complete_rframe6	10.9902	3.77623	4.64627	-0.871476	0.00140737	0.217202	0.139156	0.822237
PGSC0003DMP400029566;Sotub03g016600.1.1	PGSC0003DMT400043578 Protein	12.7021	-0.679698	-1.24322	4.58733	0.0906606	0.937487	0.885995	0.694817
Sotub01g043670.1.1;PGSC0003DMP400009092	Malate dehydrogenase (AHRD V1 ***- A5BEJ8_VITVI); contains Interpro domain(s) IPR010097 Malate dehydrogenase, NAD-dependent, eukaryotes and gamma proteobacteria_rframe6	13.8979	1.35814	-6.19754	2.68561	0.057915	0.868728	0.459665	0.807773
Sotub12g008750.1.1	chaperonin (AHRD V1 *-*- E6VW39_DESAO); contains Interpro domain(s) IPR001476 Chaperonin Cpn10_rframe6	8.68458	-1.80267	0.615472	4.36524	0.0756505	0.7474	0.912136	0.56443
MICRO.66.C4	nseq=170_rframe6	14.4571	0.507749	0.202551	-3.45244	0.000555056	0.875433	0.950098	0.437096
PGSC0003DMP400038314;Sotub07g027990.1.1	PGSC0003DMT400057003 Protein	11.003	-0.881909	2.051	4.33387	0.0111601	0.837975	0.636718	0.462404
Sotub11g010080.1.1;PGSC0003DMP400028271	Phosphoglycolate phosphatase (AHRD V1 **-* C1FHY2_MICSR); contains Interpro domain(s) IPR006349 2-phosphoglycolate phosphatase, eukaryotic_rframe6	9.84596	-0.584621	5.72953	0.168421	0.0843459	0.928928	0.39501	0.984715
MICRO.201.C1	AAB39827: chaperonin-60 beta subunit_probable chaperonin 60 beta chain precursor, chloroplast (clone potbchap1) - potato gb_AAB39827.1_ chaperonin-60 beta subunit_rframe6	10.9902	-0.063289	0.318893	-0.793118	0.0002528	0.976642	0.88281	0.785071
PGSC0003DMP400005581;Sotub01g043620.1.1	PGSC0003DMT400008028 Protein	13.8678	-2.86513	-2.17973	0.304498	0.0791582	0.752086	0.809784	0.979961
PGSC0003DMP400025512;Sotub12g020950.1.1	PGSC0003DMT400037527 Protein	9.26527	4.81758	1.65371	-5.01819	0.13108	0.513259	0.819918	0.609477
PGSC0003DMP400047581;Sotub11g010770.1.1	PGSC0003DMT400070382 Protein	12.7021	-1.37346	-2.13244	4.90401	0.0765174	0.866874	0.79496	0.657564
PGSC0003DMP400012699;Sotub06g030870.1.1	PGSC0003DMT400018456 Protein	9.23519	1.44151	1.91892	-0.445664	0.197251	0.868107	0.825183	0.969444
Sotub10g005350.1.1	Chlorophyll a-b binding protein 7, chloroplastic (AHRD V1 ***- CB12_SOLLC); contains Interpro domain(s) IPR001344 Chlorophyll A-B binding protein_rframe6	11.6138	2.67951	1.90137	-10.1797	0.307456	0.849652	0.892925	0.594886
PGSC0003DMP400015506;PGSC0003DMC400015506	PGSC0003DMT400022763 Protein	12.173	-5.81587	0.275097	0.877972	0.0178423	0.292005	0.958523	0.901589
PGSC0003DMP400052911;Sotub04g010230.1.1	PGSC0003DMT400078155 Protein	8.67169	1.14196	2.81385	1.76374	0.00595747	0.703166	0.360506	0.661469
Sotub06g025030.1.1;PGSC0003DMP400035552	ATP synthase subunit b' (AHRD V1 ***- D8G4T7_9CYAN); contains Interpro domain(s) IPR002146 ATPase, F0 complex, subunit B/B', bacterial and chloroplast_rframe6	5.22621	5.57771	7.50602	0.649418	0.289096	0.374623	0.242675	0.936724
Sotub12g025320.1.1;PGSC0003DMP400029632	ATP synthase delta subunit (AHRD V1 ***- Q7XYM8_BIGNA); contains Interpro domain(s) IPR000711 ATPase, F1 complex, OSCP/delta subunit_rframe6	-2.14237e-15	13.5967	10.0654	-4.94486	1	0.432831	0.557403	0.827993
TC209684	homologue to UniRef100_Q41229 Cluster: Photosystem I reaction center subunit IV B, chloroplast precursor (PSI-E B) [Contains: Photosystem I reaction center subunit IV B isoform 2]; n=3; Nicotiana sylvestris Rep: Photosystem I reaction center subunit IV B, chloroplast precursor (PSI-E B) [Contains: Photosystem I reaction center subunit IV B isoform 2] - Nicotiana sylvestris (Wood tobacco), partial…	10.4095	2.75538	-2.86263	-2.60635	0.0268649	0.585035	0.570851	0.698636
Sotub03g031780.1.1;PGSC0003DMP400025093	ATP-dependent clp protease ATP-binding subunit (AHRD V1 **-- Q85G08_CYAME); contains Interpro domain(s) IPR013093 ATPase associated with various cellular activities, AAA-2_rframe6	-1.07118e-15	11.6965	7.54823	-7.76672	1	0.163202	0.348177	0.465881
Sotub01g047060.1.1	Glycine-rich RNA-binding protein (AHRD V1 *-** B2YKT9_TOBAC); contains Interpro domain(s) IPR015465 RNA recognition motif, glycine rich protein_rframe6	10.4009	0.517403	-3.99763	3.10976	0.0174821	0.908465	0.387697	0.609874
BM407115	weakly similar to UniRef100_UPI00001C6FA7 Cluster: sterile alpha motif domain containing 4B; n=1; Rattus norvegicus Rep: sterile alpha motif domain containing 4B - Rattus norvegicus, partial (4%)_rframe6	6.35752	0.250083	0.73098	2.88592	0.0889516	0.953717	0.865415	0.620837
Sotub03g027900.1.1;PGSC0003DMP400042391	Extracellular calcium sensing receptor (AHRD V1 ***- C7BCU7_LIQFO); contains Interpro domain(s) IPR001763 Rhodanese-like_rframe6	5.18755	9.43206	4.82438	-7.29924	0.370181	0.219463	0.512535	0.462109
PGSC0003DMP400046827;Sotub06g029090.1.1	PGSC0003DMT400069357 Protein	13.2957	-9.16264	-5.25657	9.34286	0.00101616	0.0236927	0.14261	0.0648773
PGSC0003DMP400014577;Sotub02g017170.1.1	PGSC0003DMT400021422 Protein	-2.14237e-15	12.4055	15.8336	-14.0295	1	0.0509175	0.0198778	0.0878191
Sotub06g014190.1.1;PGSC0003DMP400027398	50S ribosomal protein L3 (AHRD V1 ***- D7LJX0_ARALY); contains Interpro domain(s) IPR019927 Ribosomal protein L3, bacterial/organelle-type_rframe6	3.45836	-1.41885	1.31773	3.92483	0.271746	0.715841	0.73513	0.460032
Sotub05g009130.1.1;PGSC0003DMP400053207	Fructose-bisphosphate aldolase (AHRD V1 **** B9SJY9_RICCO); contains Interpro domain(s) IPR000741 Fructose-bisphosphate aldolase, class-I_rframe6	6.95539	6.829	0.0574633	-6.12918	0.127848	0.230505	0.991492	0.408797
PGSC0003DMC400007881;PGSC0003DMP400007881	Triosephosphate isomerase, chloroplastic_rframe6	7.53179	-6.49115	-0.594572	12.8526	0.201046	0.377513	0.93365	0.207023
Sotub07g024580.1.1;PGSC0003DMP400021915	Malate dehydrogenase (AHRD V1 ***- Q8L5C9_SOLTU); contains Interpro domain(s) IPR010097 Malate dehydrogenase, NAD-dependent, eukaryotes and gamma proteobacteria_rframe6	-2.14237e-15	10.2553	12.9642	-8.02306	1	0.383573	0.278411	0.604638
Sotub01g048530.1.1	Triosephosphate isomerase (AHRD V1 ***- D6N3G7_GOSHI); contains Interpro domain(s) IPR000652 Triosephosphate isomerase_rframe6	12.7236	-6.54941	-5.20201	11.2034	0.031691	0.32128	0.424647	0.21578
TC210021	weakly similar to UniRef100_Q84VZ7 Cluster: At2g03440; n=1; Arabidopsis thaliana Rep: At2g03440 - Arabidopsis thaliana (Mouse-ear cress), partial (35%)_rframe6	5.20473	1.74279	0.994554	2.12194	0.102434	0.641032	0.789041	0.671753
MICRO.645.C3	BAE71311: putative rubisco subunit binding-protein alpha subunit [Trifolium pratense]_RuBisCO subunit binding-protein alpha subunit, chloroplast precursor (60 kDa chaperonin alpha subunit) (CPN-60 alpha) gb_AAA87731.1_ alphacpn60 precursor [Pisum sativum] pir__T06518 chaperonin 60 alpha chain precursor, chloroplast - garden pea_rframe6	3.48414	1.85487	5.48728	-1.34501	0.19382	0.572048	0.123004	0.758077
Sotub08g025040.1.1;PGSC0003DMP400008398	Elongation factor G (AHRD V1 ***- Q9SI75_ARATH); contains Interpro domain(s) IPR004540 Translation elongation factor EFG/EF2_rframe6	22.6211	-6.84522	-9.54557	-6.23035	0.0178372	0.493855	0.347716	0.639368
MICRO.538.C2	NP_001054392: Os05g0103200 [Oryza sativa (japonica cultivar-group)]_putative peptidylprolyl isomerase (EC 5.2.1.8) [Oryza sativa (japonica cultivar-group)] gb_AAS88825.1_ putative peptidylprolyl isomerase (EC 5.2.1.8) [Oryza sativa (japonica cultivar-group)]_rframe6	6.34893	2.15674	1.94461	-1.05742	0.0195579	0.453804	0.497744	0.780366
Sotub02g020850.1.1;PGSC0003DMP400051744	30S ribosomal protein S5 (AHRD V1 ***- B6TT32_MAIZE); contains Interpro domain(s) IPR005712 Ribosomal protein S5, bacterial-type_rframe6	6.96828	1.05068	-1.14945	-2.12088	0.168696	0.862811	0.850094	0.795162
MICRO.331.C76	P07369: Chlorophyll a-b binding protein 3C, chloroplast precursor (LHCII type I CAB-3C) (LHCP)_Chlorophyll a-b binding protein 3C, chloroplast precursor (LHCII type I CAB-3C) (LHCP) pir__CDTO3C chlorophyll a/b-binding protein 3C precursor - tomato prf__1204205G protein 3C,chlorophyll binding_rframe6	6.36611	3.36637	6.98083	-5.06998	0.0847169	0.438096	0.131988	0.386761
Sotub09g025640.1.1;PGSC0003DMP400029977	Harpin binding protein 1 (AHRD V1 **-- Q5QJA7_SOLTU); contains Interpro domain(s) IPR006843 PAP fibrillin_rframe6	-3.07965e-15	2.08128	4.38514	1.92984	1	0.732559	0.478043	0.812876
Sotub03g028450.1.1;PGSC0003DMP400042440	Photosystem II oxygen evolving complex protein PsbP (AHRD V1 ***- B2J6P7_NOSP7); contains Interpro domain(s) IPR016123 Mog1/PsbP, alpha/beta/alpha sandwich_rframe6	-2.67796e-15	7.88981	7.12842	-8.52143	1	0.312135	0.357854	0.409657
PGSC0003DMP400004144;PGSC0003DMC400004144	PGSC0003DMT400005977 Protein	3.48414	-0.0153403	3.39443	4.01165	0.243919	0.996659	0.368988	0.425662
PGSC0003DMP400012908;Sotub06g007930.1.1	PGSC0003DMT400018798 Protein	9.24808	1.40077	-1.06642	1.36051	0.15457	0.856796	0.890673	0.896002
Sotub07g024020.1.1;PGSC0003DMP400021964	Thioredoxin (AHRD V1 ***- A7LNX7_9CARY); contains Interpro domain(s) IPR005746 Thioredoxin_rframe6	3.45836	3.40962	2.10609	-2.79384	0.393379	0.509767	0.680835	0.684187
Sotub12g005610.1.1;PGSC0003DMP400026927	Thioredoxin (AHRD V1 ***- A7LNX7_9CARY); contains Interpro domain(s) IPR005746 Thioredoxin_rframe6	8.64591	1.63518	0.12016	-5.00546	0.233616	0.853971	0.989195	0.676163
Sotub04g014230.1.1;PGSC0003DMP400042192	V-type proton ATPase subunit G 1 (AHRD V1 ***- VATG1_TOBAC); contains Interpro domain(s) IPR005124 Vacuolar (H+)-ATPase G subunit_rframe6	8.68458	-7.66482	0.131923	7.44349	0.0813934	0.206912	0.981571	0.347619
MICRO.3240.C6	nseq=2_rframe6	2.32276	3.47511	5.85662	-2.18561	0.442649	0.377127	0.156067	0.671814
MICRO.5866.C1	ABE79560: Chaperone DnaK [Medicago truncatula]_Psst70 (stress 70 protein) [Pisum sativum] pir__S32818 dnaK-type molecular chaperone CSS1 precursor, chloroplast - garden pea sp_Q02028_HS7S_PEA Stromal 70 kDa heat shock-related protein, chloroplast precursor gb_AAA33637.1_ 70 kDa heat shock protein_rframe6	5.77683	2.1232	1.7581	-1.31628	0.0115561	0.366274	0.450112	0.668845
PGSC0003DMP400029983;PGSC0003DMC400029983	PGSC0003DMT400044217 Protein	6.9425	-2.82172	-3.43608	7.44184	0.00907524	0.297879	0.213209	0.0627518
Sotub03g031340.1.1;PGSC0003DMP400025033	Unknown protein DS12 from 2D-PAGE of leaf, chloroplastic (AHRD V1 **-- UP12_ORYSJ)_rframe6	6.9425	-3.50155	-1.37805	5.03344	0.0675053	0.426428	0.749416	0.395751
Sotub01g049150.1.1	V-type ATP synthase beta chain (AHRD V1 ***- VATB_PYRHO); contains Interpro domain(s) IPR005723 ATPase, V1 complex, subunit B_rframe6	8.68458	-3.87003	-1.03549	3.61704	0.0270599	0.368238	0.804335	0.524369
Sotub06g027880.1.1;PGSC0003DMP400046919	Ribosomal subunit interface protein (AHRD V1 ***- Q2JIS4_SYNJB); contains Interpro domain(s) IPR003489 Ribosomal protein S30Ae/sigma 54 modulation protein_rframe6	3.48414	-3.48414	2.9219	3.09304	0.548943	0.640672	0.69477	0.756348
Sotub12g022070.1.1;PGSC0003DMP400013391	Photosystem I reaction center subunit VI, chloroplastic (AHRD V1 ***- PSAH_SPIOL); contains Interpro domain(s) IPR004928 Photosystem I reaction centre subunit VI_rframe6	13.9366	-13.9366	-0.781154	4.58006	0.221981	0.33367	0.955219	0.806552
TC216515	UniRef100_Q6T379 Cluster: Triosephosphate isomerase; n=1; Solanum chacoense Rep: Triosephosphate isomerase - Solanum chacoense (Chaco potato), partial (87%)_rframe6	4.04765	3.1447	5.20706	-2.8965	0.0100248	0.0733401	0.0101929	0.191675
Sotub03g018550.1.1;PGSC0003DMP400009318	Superoxide dismutase (AHRD V1 ***- B9RA25_RICCO); contains Interpro domain(s) IPR001189 Manganese/iron superoxide dismutase_rframe6	13.8979	-7.54076	-8.63826	6.92889	0.00677041	0.154873	0.110516	0.310995
Sotub01g037560.1.1	Translationally-controlled tumor protein homolog (AHRD V1 ***- B5XDL0_SALSA); contains Interpro domain(s) IPR018103 Translationally controlled tumour protein, conserved site_rframe6	10.4266	-10.4266	-0.557229	7.45466	0.0911776	0.173265	0.937689	0.445701
PGSC0003DMP400017481;Sotub04g035910.1.1	PGSC0003DMT400025653 Protein	12.715	-4.11962	-3.97418	-0.424513	0.0406222	0.549335	0.56316	0.962819
PGSC0003DMP400004499;PGSC0003DMC400004499	PGSC0003DMT400006501 Protein	11.5622	-4.35435	-6.32782	2.71712	0.0199286	0.410447	0.244007	0.696099
PGSC0003DMP400055235;PGSC0003DMC400055235	PGSC0003DMT400081790 Protein	12.7236	-6.25585	-9.36848	8.39735	0.00669955	0.190912	0.0667857	0.190714
PGSC0003DMP400024308;PGSC0003DMC400024308	PGSC0003DMT400035747 Protein	-4.28473e-15	9.24741	7.66833	-14.3831	1	0.164696	0.239129	0.11509
Sotub01g034840.1.1;PGSC0003DMP400033822	NAD-dependent epimerase/dehydratase family protein-like protein (AHRD V1 ***- Q2XPW6_SOLTU); contains Interpro domain(s) IPR016040 NAD(P)-binding domain_rframe6	-1.60678e-15	7.22182	3.35514	-2.24431	1	0.264397	0.590593	0.786822
Sotub06g015020.1.1	Superoxide dismutase (AHRD V1 ***- Q7YK44_SOLLC); contains Interpro domain(s) IPR001189 Manganese/iron superoxide dismutase_rframe6	7.53179	-5.49228	-1.96734	5.19195	0.0465864	0.215155	0.640353	0.368918
Sotub07g012740.1.1;PGSC0003DMP400005664	Elongation factor Ts (AHRD V1 **** Q9SZD6_ARATH); contains Interpro domain(s) IPR014039 Translation elongation factor EFTs/EF1B, dimerisation_rframe6	-2.14237e-15	4.85632	9.80881	-6.35292	1	0.513084	0.206728	0.523326
Sotub01g022430.1.1;PGSC0003DMP400043844	Histone H3 (AHRD V1 ***- D8L9K7_WHEAT); contains Interpro domain(s) IPR000164 Histone H3_rframe6	13.2871	-8.10482	-7.54619	11.6179	0.0292263	0.237656	0.268391	0.210199
Sotub04g035690.1.1	ATP-dependent zinc metalloprotease FtsH 1 (AHRD V1 ***- A2BP24_PROMS); contains Interpro domain(s) IPR005936 Peptidase M41, FtsH_rframe6	10.4181	-3.52222	-0.940108	0.207697	0.0321941	0.507616	0.857466	0.976378
Sotub09g012120.1.1;PGSC0003DMP400035369	Fructose-1 6-bisphosphatase class 1 (AHRD V1 ***- D0MHZ8_RHOM4); contains Interpro domain(s) IPR000146 Fructose-1,6-bisphosphatase_rframe6	13.8979	-0.501851	-7.72383	-1.77526	0.0438777	0.947205	0.32595	0.861538
Sotub01g041180.1.1;PGSC0003DMP400041114	Ankyrin repeat domain-containing protein 2 (AHRD V1 **-- B6TNC0_MAIZE); contains Interpro domain(s) IPR002110 Ankyrin_rframe6	-1.87457e-15	2.42816	1.48645e-15	1.97028	1	0.524573	1	0.697582
MICRO.1036.C8	Q41228: Photosystem I reaction center subunit IV A, chloroplast precursor (PSI-E A) [Contains: Photosystem I reaction center subunit IV A isoform 2]_Photosystem I reaction center subunit IV A, chloroplast precursor (PSI-E A) pir__T16962 photosystem I chain PSI-E - wood tobacco gb_AAB31704.1_ photosystem I subunit PSI-E [Nicotiana sylvestris]_rframe6	-2.14237e-15	6.51947	4.09083	-6.2791	1	0.0401746	0.158724	0.114118
TC195013	homologue to UniRef100_Q3I5C4 Cluster: Cytosolic ascorbate peroxidase 1; n=1; Solanum lycopersicum Rep: Cytosolic ascorbate peroxidase 1 - Solanum lycopersicum (Tomato) (Lycopersicon esculentum), complete_rframe6	5.20903	0.364897	0.304997	-1.58531	0.0753147	0.913022	0.927246	0.724684
Sotub03g029310.1.1;PGSC0003DMP400033925	Ribulose-5-phosphate-3-epimerase (AHRD V1 ***- Q8S4X2_PEA); contains Interpro domain(s) IPR000056 Ribulose-phosphate 3-epimerase_rframe6	-2.14237e-15	4.99747	6.06271	-7.26127	1	0.408729	0.321822	0.372998
PGSC0003DMP400002234;Sotub01g012840.1.1	PGSC0003DMT400003101 Protein	-2.67796e-16	1.35967	4.57438	-1.56923	1	0.717012	0.244698	0.75489
MICRO.331.C11	NAME?	6.36611	0.486319	2.08464	-2.5875	0.0578628	0.897132	0.583526	0.611433
Sotub12g008320.1.1	Thylakoid lumenal protein (AHRD V1 ***- B6SU36_MAIZE)_rframe6	1.72918	0.310327	0.709292	4.08222	0.610817	0.943055	0.870416	0.491463
PGSC0003DMP400012777;Sotub10g019410.1.1	PGSC0003DMT400018569 Protein	2.45577e-16	-9.41183e-16	4.38514	2.68122	1	1	0.403995	0.697769
Sotub12g007820.1.1;PGSC0003DMP400013799	Eukaryotic translation initiation factor 5A (AHRD V1 **** Q207T7_GYMCO); contains Interpro domain(s) IPR019769 Translation elongation factor, IF5A, hypusine site_rframe6	-4.12803e-16	-4.70591e-16	1.82886	5.03495	1	1	0.666328	0.386537
MICRO.4177.C3	nseq=125_rframe6	5.22621	1.35354	2.29681	-0.395426	0.0655242	0.674874	0.481939	0.926761
MICRO.2346.C10	NAME?	5.76394	-1.64315	-4.5447	6.55371	0.134319	0.719611	0.335575	0.303154
PGSC0003DMP400037385;Sotub09g007400.1.1	PGSC0003DMT400055527 Protein	-3.74914e-15	6.56287	10.4436	-17.0065	1	0.310158	0.125238	0.0724614
TC212240	UniRef100_Q2MIB4 Cluster: ATP synthase B chain; n=3; Solanum Rep: ATP synthase B chain - Solanum lycopersicum (Tomato) (Lycopersicon esculentum), complete_rframe6	5.20903	-1.1694	0.101043	2.51265	0.0482818	0.690336	0.972375	0.527252
Sotub04g009130.1.1;PGSC0003DMP400055596	Glutamate-1-semialdehyde-2 1-aminomutase (AHRD V1 ***- D7MPQ2_ARALY); contains Interpro domain(s) IPR004639 Tetrapyrrole biosynthesis, glutamate-1-semialdehyde aminotransferase_rframe6	1.07118e-15	3.05926	8.76607	-8.22814	1	0.592225	0.151914	0.29774
Sotub07g016410.1.1;PGSC0003DMP400004255	chaperonin (AHRD V1 *-*- B4WMS9_9SYNE); contains Interpro domain(s) IPR017416 Chaperonin 21, chloroplast_rframe6	5.18755	-4.50771	-2.95078	5.12013	0.139135	0.298436	0.486123	0.373357
PGSC0003DMP400012499;PGSC0003DMC400012499	PGSC0003DMT400018162 Protein	3.45836	-0.739018	2.97149	-1.99278	0.230675	0.834183	0.411261	0.67547
Sotub09g008890.1.1	Ribulose bisphosphate carboxylase/oxygenase activase 1 (AHRD V1 ***- E5GC77_CUCME)_rframe6	6.37041	-2.58954	-3.42317	3.95669	0.025867	0.404454	0.279264	0.345978
Sotub09g009890.1.1;PGSC0003DMP400015574	30S ribosomal protein S11 (AHRD V1 ***- RS11_CAUSK); contains Interpro domain(s) IPR001971 Ribosomal protein S11_rframe6	-2.23901e-16	-5.71432e-16	2.51636	-2.51636	1	1	0.275346	0.407084
PGSC0003DMP400048869;PGSC0003DMC400048869	PGSC0003DMT400072279 Protein	6.37041	1.20526	2.00102	-0.778972	0.1527	0.82086	0.707903	0.913008
Sotub03g012960.1.1;PGSC0003DMP400032278	Pentapeptide repeat protein (AHRD V1 *-*- B4WQI2_9SYNE); contains Interpro domain(s) IPR001646 Pentapeptide repeat_rframe6	1.16138	-1.16138	-1.16138	4.96029	0.659547	0.732171	0.732171	0.294131
CV430355	similar to UniRef100_Q40425 Cluster: RNA-binding gricine-rich protein-1; n=1; Nicotiana sylvestris Rep: RNA-binding gricine-rich protein-1 - Nicotiana sylvestris (Wood tobacco), partial (95%)_rframe-3	5.20043	-0.874212	-2.55801	2.31407	0.00383663	0.59799	0.150175	0.31202
TC226364	homologue to UniRef100_P55312 Cluster: Catalase isozyme 2; n=1; Solanum tuberosum Rep: Catalase isozyme 2 - Solanum tuberosum (Potato), partial (58%)_rframe6	5.18755	0.298249	-2.54512	0.841837	0.0533004	0.920567	0.406975	0.834038
MICRO.2650.C1	P30173: Actin-101_actin [Solanum tuberosum] pir__S20093 actin 101 - potato sp_P30173_ACTD_SOLTU ACTIN 101_rframe6	7.51031	-3.34775	-3.44469	4.58028	0.0564633	0.456573	0.444185	0.448088
TC208916	homologue to UniRef100_Q6RUF6 Cluster: Fructose-bisphosphate aldolase; n=1; Glycine max Rep: Fructose-bisphosphate aldolase - Glycine max (Soybean), complete_rframe6	-1.33898e-15	2.74023	2.89681	-0.588224	1	0.230425	0.207546	0.839529
Sotub04g026480.1.1;PGSC0003DMP400043492	Alcohol dehydrogenase (Fragment) (AHRD V1 ***- Q6R4X9_ZEAMM); contains Interpro domain(s) IPR002347 Glucose/ribitol dehydrogenase_rframe6	-2.5246e-15	-3.22691e-15	12.2725	-12.2725	1	1	0.0503523	0.121993
Sotub06g029050.1.1;PGSC0003DMP400046824	Nucleoside diphosphate kinase (AHRD V1 ***- C6TA28_SOYBN); contains Interpro domain(s) IPR001564 Nucleoside diphosphate kinase, core_rframe6	-2.23901e-16	-5.71432e-16	2.51636	-2.51636	1	1	0.275346	0.407084
Sotub11g008510.1.1;PGSC0003DMP400027526	Chloride intracellular channel 6 (AHRD V1 **-- B6UCX2_MAIZE); contains Interpro domain(s) IPR017933 Glutathione S-transferase/chloride channel, C-terminal_rframe6	0	1.35967	4.38514	-2.04676	1	0.754684	0.329406	0.726144
Sotub03g005450.1.1;PGSC0003DMP400023780	Histone H2A (AHRD V1 ***- B9MZP0_POPTR); contains Interpro domain(s) IPR002119 Histone H2A_rframe6	6.91673	-2.83771	0.17177	-0.299347	0.227919	0.687125	0.98043	0.974582
PGSC0003DMP400048033;PGSC0003DMC400048033	PGSC0003DMT400071037 Protein	-1.87457e-15	4.12079	4.46531	-3.13185	1	0.157476	0.130029	0.399695
Sotub02g024280.1.1;PGSC0003DMP400029248	Plastid-lipid-associated protein, chloroplastic (AHRD V1 **-- PAP_CITUN); contains Interpro domain(s) IPR006843 PAP fibrillin_rframe6	-1.60678e-15	3.12192	1.08106e-15	4.27418	1	0.470521	1	0.461846
TC207210	homologue to UniRef100_Q9SXX4 Cluster: Fructose-bisphosphate aldolase; n=1; Nicotiana paniculata Rep: Fructose-bisphosphate aldolase - Nicotiana paniculata, partial (46%)_rframe6	2.32276	-1.28212	0.574049	3.3837	0.177807	0.542248	0.782593	0.248084
Sotub03g012340.1.1;PGSC0003DMP400016824	Kunitz-type protease inhibitor (AHRD V1 **** Q3S481_SOLTU); contains Interpro domain(s) IPR002160 Proteinase inhibitor I3, Kunitz legume_rframe6	-2.14237e-15	11.7548	3.35514	-5.54825	1	0.160688	0.667847	0.598182
Sotub02g036090.1.1;PGSC0003DMP400000966	Serine protease (AHRD V1 ***- E2SYW0_9RALS); contains Interpro domain(s) IPR001254 Peptidase S1 and S6, chymotrypsin/Hap_rframe6	3.45836	-1.41885	-3.45836	8.36754	0.110849	0.580233	0.20049	0.0381852
MICRO.331.C18	P07370: Chlorophyll a-b binding protein 1B, chloroplast precursor (LHCII type I CAB-1B) (LHCP)_Chlorophyll a-b binding protein 1B, chloroplast precursor (LHCII type I CAB-1B) (LHCP) pir__CDTO1B chlorophyll a/b-binding protein 1B precursor - tomato gb_AAA34147.1_ chlorophyll a/b-binding protein Cab-1B_rframe6	-8.03388e-16	3.61854	7.02756	-6.5514	1	0.334638	0.0841032	0.20478
PGSC0003DMP400006732;Sotub04g028380.1.1	PGSC0003DMT400009656 Protein	8.07811	-4.28331	-4.47082	4.34046	0.0562421	0.379286	0.359979	0.501386
Sotub09g026920.1.1;PGSC0003DMP400002693	Major allergen Mal d 1.06A02 (AHRD V1 ***- Q4VPK5_MALDO); contains Interpro domain(s) IPR000916 Bet v I allergen_rframe6	5.18755	-5.18755	-5.18755	5.18755	0.0331455	0.079602	0.079602	0.170471
Sotub03g019370.1.1;PGSC0003DMP400017124	Glutamate synthase (Ferredoxin) (AHRD V1 ***- B8HTZ7_CYAP4); contains Interpro domain(s) IPR002932 Glutamate synthase, central-C_rframe6	3.48414	10.4944	-1.80657	-9.95598	0.629448	0.277701	0.845213	0.432767
TC201915	homologue to UniRef100_P32980 Cluster: ATP synthase delta chain, chloroplast precursor; n=1; Nicotiana tabacum Rep: ATP synthase delta chain, chloroplast precursor - Nicotiana tabacum (Common tobacco), complete_rframe6	3.48414	2.91402	0.150599	-2.89311	0.457867	0.626436	0.97975	0.71761
Sotub07g016990.1.1;PGSC0003DMP400001780	2 3-bisphosphoglycerate-independent phosphoglycerate mutase (AHRD V1 ***- B9S1V6_RICCO); contains Interpro domain(s) IPR005995 Phosphoglycerate mutase, 2,3-bisphosphoglycerate-independent_rframe6	-2.65574e-15	9.41183e-16	10.1921	-7.34288	1	1	0.036863	0.209605
PGSC0003DMP400007386;Sotub05g012770.1.1	PGSC0003DMT400010575 Protein	2.30558	0.093108	-1.69596	0.880151	0.311015	0.973706	0.55355	0.816712
TC201617	NAME?	4.05624	2.86877	0.387544	-3.33154	0.133586	0.383586	0.90361	0.447549
PGSC0003DMC400000820	Superoxide dismutase [Cu-Zn]_rframe6	-5.35592e-16	5.14054	2.64243	-5.98437	1	0.128114	0.404574	0.178031
Sotub06g028480.1.1;PGSC0003DMP400046774	50S ribosomal protein L29 (AHRD V1 ***- B6TS58_MAIZE); contains Interpro domain(s) IPR001854 Ribosomal protein L29_rframe6	1.46678e-16	-2.68909e-16	7.01286	-0.363518	1	1	0.138218	0.950265
Sotub12g026810.1.1	Cathepsin B-like cysteine proteinase (AHRD V1 **-* CYSP_SCHMA); contains Interpro domain(s) IPR013128 Peptidase C1A, papain_rframe6	-5.35592e-16	5.14054	4.42086	-6.56374	1	0.236273	0.302056	0.257436
PGSC0003DMC400010344;PGSC0003DMP400010344	Vacuolar proton ATPase subunit E_rframe6	-1.33898e-15	3.08711	3.16819	-3.78993	1	0.206589	0.196235	0.243458
Sotub03g032510.1.1;PGSC0003DMP400009959	Guanine nucleotide-binding protein beta subunit-like protein (AHRD V1 **-* B6SJ21_MAIZE); contains Interpro domain(s) IPR017986 WD40 repeat, region_rframe6	-4.82033e-15	7.43955	5.84685	-7.80293	1	0.280453	0.388578	0.390954
Sotub11g026560.1.1;PGSC0003DMP400055987	Ribosomal protein L12 (AHRD V1 ***- A8J597_CHLRE); contains Interpro domain(s) IPR000911 Ribosomal protein L11_rframe6	0	0	0	0	NA	NA	NA	NA
PGSC0003DMP400033644;PGSC0003DMC400033644	PGSC0003DMT400049841 Protein	-2.27626e-15	2.08128	1.21924	-0.278019	1	0.420484	0.63155	0.934489
PGSC0003DMP400035260;PGSC0003DMC400035260	PGSC0003DMT400052308 Protein	3.61254e-18	-2.52103e-16	1.21924	0.579361	1	1	0.527999	0.820826
PGSC0003DMP400036884;Sotub10g007480.1.1	PGSC0003DMT400054836 Protein	1.60678e-15	6.45845	13.0999	-18.292	1	0.502433	0.194701	0.179215
PGSC0003DMP400033537;PGSC0003DMC400033537	PGSC0003DMT400049686 Protein	-1.2912e-15	4.03364e-16	8.20828	-4.51023	1	1	0.00184235	0.0870157
Sotub10g026970.1.1	Calmodulin-2 (AHRD V1 ***- D7LFI7_ARALY); contains Interpro domain(s) IPR011992 EF-Hand type_rframe6	-9.5562e-16	3.36137e-17	1.94895	2.18376	1	1	0.368887	0.448913
PGSC0003DMP400043407;Sotub10g006730.1.1	PGSC0003DMT400064379 Protein	4.61115	-0.504286	-0.495105	-1.85556	0.162741	0.898588	0.900422	0.727733
Sotub12g006240.1.1;PGSC0003DMP400015035	Chlorophyll a-b binding protein 13, chloroplastic (AHRD V1 ***- CB23_SOLLC); contains Interpro domain(s) IPR001344 Chlorophyll A-B binding protein_rframe6	-3.21355e-15	2.87842	4.81686	-3.19878	1	0.592965	0.379923	0.656853
Sotub10g026890.1.1;PGSC0003DMP400048843	Protein grpE (AHRD V1 *-*- B0CAY8_ACAM1); contains Interpro domain(s) IPR000740 GrpE nucleotide exchange factor_rframe6	-4.83775e-16	5.91872e-16	5.40528e-16	2.5326	1	1	1	0.407084
PGSC0003DMP400041249;PGSC0003DMC400041249	PGSC0003DMT400061282 Protein	0	0	0	0	NA	NA	NA	NA
Sotub04g035360.1.1;PGSC0003DMP400017580	Thioredoxin (AHRD V1 ***- D8U146_VOLCA); contains Interpro domain(s) IPR013766 Thioredoxin domain_rframe6	0	0	0	0	NA	NA	NA	NA
Sotub03g023460.1.1;PGSC0003DMP400026606	HAD-superfamily hydrolase subfamily IA variant 3 containing protein expressed (AHRD V1 **-- Q10I42_ORYSJ); contains Interpro domain(s) IPR005834 Haloacid dehalogenase-like hydrolase_rframe6	-7.72235e-17	-8.40342e-16	2.92342	-2.92342	1	1	0.275346	0.407084
Sotub11g024240.1.1;PGSC0003DMP400000901	50S ribosomal protein L9 (AHRD V1 ***- B4FU53_MAIZE); contains Interpro domain(s) IPR000244 Ribosomal protein L9_rframe6	3.48414	-3.48414	-3.48414	3.48414	0.0331455	0.079602	0.079602	0.170471
Sotub01g037610.1.1;PGSC0003DMP400042806	60S ribosomal protein L22-2 (AHRD V1 ***- D7L3W0_ARALY); contains Interpro domain(s) IPR002671 Ribosomal protein L22e_rframe6	3.48414	-3.48414	-3.48414	3.48414	0.0331455	0.079602	0.079602	0.170471
Sotub04g034030.1.1;PGSC0003DMP400006591	50S ribosomal protein L31 (AHRD V1 ***- A5AHS8_VITVI); contains Interpro domain(s) IPR002150 Ribosomal protein L31_rframe6	0	0	0	0	NA	NA	NA	NA
Sotub03g020460.1.1;PGSC0003DMP400054600	40S ribosomal protein S18 (AHRD V1 ***- B4G286_MAIZE); contains Interpro domain(s) IPR001892 Ribosomal protein S13_rframe6	5.53076e-16	-9.14834e-16	-1.08106e-15	1.7986	1	1	1	0.407084
PGSC0003DMP400027280;Sotub11g030200.1.1	PGSC0003DMT400040216 Protein	5.76394	-5.76394	-3.32547	7.71596	0.187289	0.294915	0.534545	0.295905
Sotub03g012990.1.1;PGSC0003DMP400032316	Heat shock protein 5 (AHRD V1 ***- E4W3Z2_HAELO); contains Interpro domain(s) IPR013126 Heat shock protein 70_rframe6	-4.01694e-16	1.91895	5.40528e-16	-1.91895	1	0.275346	1	0.407084
PGSC0003DMP400051205;PGSC0003DMC400051205	PGSC0003DMT400075598 Protein	-6.89495e-16	7.73114e-16	2.92342	-0.390819	1	1	0.400864	0.93149
Sotub07g020450.1.1	Protein thf1 (AHRD V1 ***- A0YRG1_LYNSP)_rframe6	-5.35592e-16	1.01975	2.92342	-0.211509	1	0.759799	0.392343	0.96217
PGSC0003DMP400055325;Sotub01g007030.1.1	PGSC0003DMT400081909 Protein	6.96828	-1.4182	-4.73152	0.44774	0.18928	0.825257	0.469431	0.958492
PGSC0003DMP400013800;PGSC0003DMC400013800	PGSC0003DMT400020254 Protein	5.22621	-0.428843	-5.22621	5.49405	0.328492	0.948643	0.442697	0.544108
Sotub01g045870.1.1;PGSC0003DMP400044761	Nitrite reductase (AHRD V1 ***- Q76KB0_TOBAC); contains Interpro domain(s) IPR006067 Nitrite and sulphite reductase 4Fe-4S region_rframe6	-2.91685e-16	-2.01682e-16	1.67757	-1.67757	1	1	0.275346	0.407084
Sotub04g009480.1.1;PGSC0003DMP400055635	50S ribosomal protein L10 (AHRD V1 ***- B6SUJ0_MAIZE); contains Interpro domain(s) IPR001790 Ribosomal protein L10_rframe6	-1.24731e-16	-1.68068e-17	0.559191	-0.559191	1	1	0.275346	0.407084
PGSC0003DMP400050240;Sotub12g023750.1.1	PGSC0003DMT400074197 Protein	2.30558	-2.30558	0.617848	8.21348	0.34326	0.456917	0.838908	0.0749062
PGSC0003DMP400043561;Sotub05g007200.1.1	PGSC0003DMT400064608 Protein	0	1.91895	-1.64692e-16	-0.0194936	1	0.42818	1	0.995097
MICRO.854.C2	P31427: Leucine aminopeptidase, chloroplast precursor (LAP) (Leucyl aminopeptidase) (Proline aminopeptidase) (Prolyl aminopeptidase)_leucine aminopeptidase [Solanum tuberosum] pir__S41376 leucyl aminopeptidase (EC 3.4.11.1) - potato sp_P31427_AMPL_SOLTU Aminopeptidase, chloroplast precursor (Leucine aminopeptidase) (LAP) (Leucyl aminopeptidase) (Proline aminopeptidase) (Prolyl ..._rframe6	3.48414	1.79296	-3.48414	3.82135	0.453173	0.760803	0.557908	0.630473
PGSC0003DMP400029503;PGSC0003DMC400029502	PGSC0003DMT400043485 Protein	-7.46893e-17	-1.20941e-16	1.35132e-16	1.89945	1	1	1	0.407084
Sotub02g016090.1.1;PGSC0003DMP400036738	40S ribosomal protein S25-1 (AHRD V1 ***- B4FG22_MAIZE); contains Interpro domain(s) IPR004977 Ribosomal protein S25_rframe6	3.34745e-16	0.679836	-8.10792e-16	0.519229	1	0.577815	1	0.749454
Sotub01g037240.1.1;PGSC0003DMP400042879	Histone H2A (AHRD V1 ***- Q8H0G7_TOBAC); contains Interpro domain(s) IPR002119 Histone H2A_rframe6	-4.11133e-16	-1.21009e-15	3.65771	-3.65771	1	1	0.275346	0.407084
PGSC0003DMP400056248;Sotub05g022450.1.1	PGSC0003DMT400084201 Protein	4.61115	-2.26416	-2.27353	3.51495	0.0705313	0.444259	0.442456	0.379474
Sotub03g027530.1.1;PGSC0003DMP400042353	Aldehyde dehydrogenase 1 (AHRD V1 ***- Q84V96_LOTCO); contains Interpro domain(s) IPR015590 Aldehyde dehydrogenase_rframe6	3.45836	-3.45836	-3.45836	3.45836	0.0331455	0.079602	0.079602	0.170471
Sotub08g027900.1.1;PGSC0003DMP400021731	Nucleoside diphosphate kinase (AHRD V1 ***- D5ILC3_SOLTU); contains Interpro domain(s) IPR001564 Nucleoside diphosphate kinase, core_rframe6	3.45836	-1.41885	-3.45836	3.21745	0.161354	0.633995	0.264493	0.42809
Sotub03g036360.1.1;PGSC0003DMP400004525	30S ribosomal protein S17 (AHRD V1 *-*- E5UMI3_NEIMU); contains Interpro domain(s) IPR019984 Ribosomal protein S17, bacterial-type_rframe6	3.48414	-3.48414	-3.48414	3.48414	0.0331455	0.079602	0.079602	0.170471
TC194725	homologue to UniRef100_Q3V538 Cluster: PSII 43 kDa protein; n=3; Liliopsida Rep: PSII 43 kDa protein - Acorus calamus (Sweet flag), complete_rframe6	-3.21355e-15	4.8424	4.26733	-8.23163	1	0.358134	0.414831	0.25281
Sotub02g014160.1.1;PGSC0003DMP400012365	30S ribosomal protein S21, chloroplastic (Fragment) (AHRD V1 *--- RR21_SPIOL); contains Interpro domain(s) IPR001911 Ribosomal protein S21_rframe6	0	0	0	0	NA	NA	NA	NA
Sotub02g028250.1.1;PGSC0003DMP400006263	Aldose 1-epimerase family protein (AHRD V1 ***- D7MMG0_ARALY); contains Interpro domain(s) IPR014718 Glycoside hydrolase-type carbohydrate-binding, subgroup_rframe6	-7.46893e-17	-1.20941e-16	1.35132e-16	1.89945	1	1	1	0.407084
Sotub06g017290.1.1;PGSC0003DMP400028467	Aldo/keto reductase family protein (AHRD V1 ***- D7KDE3_ARALY); contains Interpro domain(s) IPR020471 Aldo/keto reductase subgroup_rframe6	-1.49379e-16	-2.41883e-16	2.70264e-16	3.79891	1	1	1	0.407084
MICRO.318.C12	nseq=2_rframe6	1.74207	-1.74207	0.315953	1.23331	0.160295	0.26322	0.831677	0.54137
TC202431	homologue to UniRef100_Q43779 Cluster: Superoxide dismutase [Cu-Zn] 2; n=1; Solanum lycopersicum Rep: Superoxide dismutase [Cu-Zn] 2 - Solanum lycopersicum (Tomato) (Lycopersicon esculentum), complete_rframe6	-3.3391e-16	-3.6975e-16	2.05802	-1.15872	1	1	0.126839	0.490854
TC210562	homologue to UniRef100_A7PWE1 Cluster: Chromosome chr8 scaffold_34, whole genome shotgun sequence; n=2; Vitis vinifera Rep: Chromosome chr8 scaffold_34, whole genome shotgun sequence - Vitis vinifera (Grape), partial (46%)_rframe6	2.30558	0.521155	-1.08634	1.72555	0.172144	0.797713	0.596168	0.532123
PGSC0003DMP400041362;Sotub09g005660.1.1	PGSC0003DMT400061484 Protein	-2.41887e-16	2.95936e-16	2.70264e-16	1.2663	1	1	1	0.407084
STMIZ92TV	P06183: Photosystem II 10 kDa polypeptide, chloroplast precursor (Light-inducible tissue-specific ST-LS1 protein)_ST-LS1 protein [Solanum tuberosum] sp_P06183_PSBR_SOLTU Photosystem II 10 kDa polypeptide, chloroplast precursor (Light inducible tissue-specific ST-LS1 protein) pir__S00411 photosystem II 10K protein precursor - potato_rframe6	-1.47288e-15	1.38752	0.914428	0.16342	1	0.453722	0.617296	0.946436
MICRO.1036.C5	Q41228: Photosystem I reaction center subunit IV A, chloroplast precursor (PSI-E A) [Contains: Photosystem I reaction center subunit IV A isoform 2]_Photosystem I reaction center subunit IV B, chloroplast precursor (PSI-E B) pir__T16963 photosystem I chain PSI-E, isoform b - wood tobacco gb_AAB31705.1_ photosystem I subunit PSI-E [Nicotiana sylvestris]_rframe6	-2.41016e-15	2.40727	4.06562	-5.27383	1	0.325107	0.117058	0.127629
Sotub07g006500.1.1;PGSC0003DMP400019661	Eukaryotic translation initiation factor 5A (AHRD V1 ***- D6N3G5_GOSHI); contains Interpro domain(s) IPR001884 Translation elongation factor, IF5A_rframe6	1.36599e-16	5.10792e-16	-2.70264e-16	3.16576	1	1	1	0.407084
PGSC0003DMP400013707;Sotub12g006400.1.1	PGSC0003DMT400020100 Protein	1.07118e-15	2.37943	6.06271	-7.49241	1	0.560679	0.163635	0.194865
Sotub07g024360.1.1;PGSC0003DMP400021930	30S ribosomal protein S20 (AHRD V1 *-*- RS20_THEEB); contains Interpro domain(s) IPR002583 Ribosomal protein S20_rframe6	0	0	0	0	NA	NA	NA	NA
Sotub06g022920.1.1;PGSC0003DMP400028846	Acid phosphatase (AHRD V1 **-- O49855_SOYBN); contains Interpro domain(s) IPR010028 Acid phosphatase, plant_rframe6	1.07118e-15	4.49847	-2.16211e-15	-0.699567	1	0.288295	1	0.897796
Sotub03g024130.1.1	Nucleoside diphosphate kinase (AHRD V1 ***- B9RAM1_RICCO); contains Interpro domain(s) IPR001564 Nucleoside diphosphate kinase, core_rframe6	0	0	0	0	NA	NA	NA	NA
PGSC0003DMP400052472;PGSC0003DMC400052472	PGSC0003DMT400077454 Protein	-4.77791e-17	-4.03364e-16	3.04809	1.66336	1	1	0.433612	0.745387
Sotub06g015200.1.1;PGSC0003DMP400037788	50S ribosomal protein L2 (AHRD V1 ***- RL2_MYCAP); contains Interpro domain(s) IPR002171 Ribosomal protein L2_rframe6	2.30558	-2.30558	-2.30558	2.30558	0.0331455	0.079602	0.079602	0.170471
PGSC0003DMP400013127;Sotub11g024920.1.1	PGSC0003DMT400019150 Protein	4.61115	-4.61115	-4.61115	7.24545	0.102064	0.188527	0.188527	0.131751
Sotub01g026460.1.1;PGSC0003DMP400012177	Thylakoid lumenal 19 kDa protein, chloroplastic (AHRD V1 ***- TL19_ARATH); contains Interpro domain(s) IPR016123 Mog1/PsbP, alpha/beta/alpha sandwich_rframe6	0	0	0	0	NA	NA	NA	NA
PGSC0003DMP400016183;PGSC0003DMC400016183	PGSC0003DMT400023727 Protein	2.30558	-1.61182	0.0320427	0.473262	0.161581	0.42478	0.987029	0.858127
Sotub11g007290.1.1;PGSC0003DMP400023600	UTP-glucose 1 phosphate uridylyltransferase (AHRD V1 **** B3VDY8_EUCGR); contains Interpro domain(s) IPR016267 UTP--glucose-1-phosphate uridylyltransferase, subgroup_rframe6	3.48414	-3.48414	-3.48414	4.11729	0.0395963	0.0915124	0.0915124	0.128772
Sotub02g013340.1.1;PGSC0003DMP400012204	Porin/voltage-dependent anion-selective channel protein (AHRD V1 **** A9P802_POPTR); contains Interpro domain(s) IPR001925 Porin, eukaryotic type_rframe6	0	0	0	0	NA	NA	NA	NA
Sotub10g007190.1.1;PGSC0003DMP400043445	Thioredoxin m (AHRD V1 ***- B9HZV8_POPTR); contains Interpro domain(s) IPR005746 Thioredoxin_rframe6	0	0	0	0	NA	NA	NA	NA
Sotub01g034090.1.1	30S ribosomal protein S10 (AHRD V1 ***- RS10_CAMFF); contains Interpro domain(s) IPR005729 Ribosomal protein S10, eukaryotic/archaeal_rframe6	0	0	0	0	NA	NA	NA	NA
PGSC0003DMC400040197;PGSC0003DMP400040197	Sn-2 protein_rframe6	9.29104	-9.29104	-9.29104	9.29104	0.0331455	0.079602	0.079602	0.170471
Sotub01g020840.1.1	Photosystem I iron-sulfur center (AHRD V1 ***- E5KUE5_CORLA); contains Interpro domain(s) IPR017491 Photosystem I, PsaC_rframe6	-1.57787e-16	-2.01682e-16	1.95717	-1.95717	1	1	0.275346	0.407084
Sotub01g024100.1.1;PGSC0003DMP400015875	Glucose-1-phosphate adenylyltransferase (AHRD V1 **** P93230_SOLLC); contains Interpro domain(s) IPR011831 Glucose-1-phosphate adenylyltransferase_rframe6	-1.87457e-15	3.12192	1.35132e-15	-1.32332	1	0.339367	1	0.755464
PGSC0003DMC400021497	Translation initiation factor IF-2_rframe6	4.68643e-16	0.679836	-7.51672e-16	-0.0803039	1	0.404306	1	0.939909
MICRO.4054.C13	nseq=3_rframe6	5.12035e-16	-6.18898e-16	-8.10792e-16	2.46537	1	1	1	0.12147
Sotub12g030260.1.1;PGSC0003DMP400008076	Adenosylhomocysteinase (AHRD V1 ***- A1KYB0_TOBAC); contains Interpro domain(s) IPR000043 S-adenosyl-L-homocysteine hydrolase_rframe6	-1.60678e-15	3.12192	2.56751e-15	-1.22247	1	0.345758	1	0.776535
Sotub04g019610.1.1;PGSC0003DMP400018910	Violaxanthin de-epoxidase (Fragment) (AHRD V1 *-** Q6B9X0_HORVU); contains Interpro domain(s) IPR010788 Violaxanthin de-epoxidase_rframe6	0	0	0	0	NA	NA	NA	NA
Sotub04g013370.1.1;PGSC0003DMP400026402	Peptidyl-prolyl cis-trans isomerase (AHRD V1 ***- C1FEU4_MICSR); contains Interpro domain(s) IPR001179 Peptidyl-prolyl cis-trans isomerase, FKBP-type_rframe6	0	0	0	0	NA	NA	NA	NA
AM907804	homologue to UniRef100_P14831 Cluster: Superoxide dismutase [Cu-Zn], chloroplast precursor; n=1; Solanum lycopersicum Rep: Superoxide dismutase [Cu-Zn], chloroplast precursor - Solanum lycopersicum (Tomato) (Lycopersicon esculentum), partial (78%)_rframe6	0	3.08711	-8.10792e-16	-1.30971	1	0.0822158	1	0.54185
Sotub08g028900.1.1;PGSC0003DMP400021804	Reductase (AHRD V1 ***- B5HVX9_9ACTO); contains Interpro domain(s) IPR013027 FAD-dependent pyridine nucleotide-disulphide oxidoreductase_rframe6	-6.67819e-16	-7.39501e-16	3.91434	-3.91434	1	1	0.275346	0.407084
Sotub12g030800.1.1;PGSC0003DMP400008292	50S ribosomal protein L18 (AHRD V1 ***- B6TYR5_MAIZE); contains Interpro domain(s) IPR004389 Ribosomal protein L18, bacterial_rframe6	-7.41158e-16	-6.05046e-16	4.09083	-4.09083	1	1	0.0503523	0.121993
TC194626	UniRef100_Q2MIA0 Cluster: Photosystem I P700 chlorophyll a apoprotein A1; n=3; Solanum Rep: Photosystem I P700 chlorophyll a apoprotein A1 - Solanum lycopersicum (Tomato) (Lycopersicon esculentum), complete_rframe6	-2.41016e-15	2.77504	1.82886	-4.6039	1	0.356084	0.535761	0.261368
TC215826	similar to UniRef100_A7P0A9 Cluster: Chromosome chr6 scaffold_3, whole genome shotgun sequence; n=1; Vitis vinifera Rep: Chromosome chr6 scaffold_3, whole genome shotgun sequence - Vitis vinifera (Grape), partial (78%)_rframe6	-3.73446e-17	-6.04707e-17	6.7566e-17	0.949727	1	1	1	0.407084
Sotub02g030930.1.1;PGSC0003DMP400037125	Ribosomal protein L26 (AHRD V1 ***- A8HMG7_CHLRE); contains Interpro domain(s) IPR005756 Ribosomal protein L26, eukaryotic/archaeal_rframe6	0	0	0	0	NA	NA	NA	NA
TC222165	homologue to UniRef100_Q8W214 Cluster: Single-stranded DNA binding protein precursor; n=1; Solanum tuberosum Rep: Single-stranded DNA binding protein precursor - Solanum tuberosum (Potato), partial (85%)_rframe6	-1.33898e-15	1.04064	1.728	-2.76864	1	0.415399	0.193786	0.129782
MICRO.14036.C2	nseq=22_rframe6	0	0	0	0	NA	NA	NA	NA
Sotub10g005530.1.1;PGSC0003DMP400025323	40S ribosomal protein S8 (AHRD V1 ***- Q2XPV9_SOLTU); contains Interpro domain(s) IPR001047 Ribosomal protein S8e_rframe6	0	0	0	0	NA	NA	NA	NA
Sotub09g024400.1.1	Aldo/keto reductase family protein (AHRD V1 ***- D7KWQ6_ARALY); contains Interpro domain(s) IPR001395 Aldo/keto reductase_rframe6	0	0	0	0	NA	NA	NA	NA
Sotub02g011240.1.1;PGSC0003DMP400018361	Malate dehydrogenase (AHRD V1 ***- B9S7S1_RICCO); contains Interpro domain(s) IPR010097 Malate dehydrogenase, NAD-dependent, eukaryotes and gamma proteobacteria_rframe6	5.35592e-16	5.75684	-1.08106e-15	-5.75684	1	0.275346	1	0.407084
CV499619	UniRef100_O81394 Cluster: Phosphoglycerate kinase; n=1; Solanum tuberosum Rep: Phosphoglycerate kinase - Solanum tuberosum (Potato), partial (7%)_rframe6	-5.35592e-16	2.74719	0	-1.84789	1	0.0882286	1	0.354007
Sotub01g030280.1.1	Agmatinase (AHRD V1 ***- Q1IPT1_ACIBL); contains Interpro domain(s) IPR006035 Ureohydrolase_rframe6	1.16138	0.491853	-1.16138	1.05741	0.23653	0.683815	0.349365	0.518048
Sotub10g005560.1.1;PGSC0003DMP400025319	30S ribosomal protein S10-like (AHRD V1 ***- A1YMX4_BRACM); contains Interpro domain(s) IPR005731 Ribosomal protein S10, bacterial_rframe6	5.35592e-16	0.679836	-6.08094e-16	-0.679836	1	0.275346	1	0.407084
Sotub08g025080.1.1;PGSC0003DMP400008394	Homology to unknown gene (AHRD V1 *-*- Q01GV2_OSTTA)_rframe6	-1.43337e-16	-1.21009e-15	3.12598	-3.12598	1	1	0.147818	0.26465
PGSC0003DMP400051855;Sotub01g041630.1.1	PGSC0003DMT400076546 Protein	-7.46893e-17	-1.20941e-16	1.35132e-16	1.89945	1	1	1	0.407084
PGSC0003DMP400054976;Sotub02g020720.1.1	PGSC0003DMT400081247 Protein	0	1.91895	-1.64692e-16	-0.0194936	1	0.42818	1	0.995097
PGSC0003DMP400006519;Sotub02g026930.1.1	PGSC0003DMT400009380 Protein	0	0	0	0	NA	NA	NA	NA
PGSC0003DMP400030948;Sotub04g026790.1.1	PGSC0003DMT400045665 Protein	0	0	0	0	NA	NA	NA	NA
Sotub05g028310.1.1;PGSC0003DMP400040452	40S ribosomal protein S17-like protein (AHRD V1 ***- Q3HRX4_SOLTU); contains Interpro domain(s) IPR001210 Ribosomal protein S17e_rframe6	-6.6949e-17	0	0.609619	-0.609619	1	1	0.275346	0.407084
Sotub05g012700.1.1;PGSC0003DMP400007366	30S ribosomal protein S13 (AHRD V1 ***- B6TG65_MAIZE); contains Interpro domain(s) IPR019980 Ribosomal protein S13, bacterial-type_rframe6	0	0	0	0	NA	NA	NA	NA
Sotub04g023350.1.1;PGSC0003DMP400041680	Thioredoxin y (AHRD V1 ***- A9PGA7_POPTR); contains Interpro domain(s) IPR005746 Thioredoxin_rframe6	0	0	0	0	NA	NA	NA	NA
Sotub11g008040.1.1	Glutamine synthetase (AHRD V1 ***- Q9FPT9_SOLTU); contains Interpro domain(s) IPR008146 Glutamine synthetase, catalytic region_rframe6	0	0	0	0	NA	NA	NA	NA
Sotub04g024990.1.1;PGSC0003DMP400043049	30S ribosomal protein S5 (AHRD V1 *-*- RS5_LACSS); contains Interpro domain(s) IPR005711 Ribosomal protein S5, eukaryotic/archaeal_rframe6	-2.14237e-15	3.12192	1.62158e-15	-3.12192	1	0.275346	1	0.407084
PGSC0003DMP400013443;PGSC0003DMC400013442	PGSC0003DMT400019656 Protein	0	0	0	0	NA	NA	NA	NA
Sotub04g007790.1.1;PGSC0003DMP400051414	1-aminocyclopropane-1-carboxylate oxidase (AHRD V1 **-* B6SUN2_MAIZE); contains Interpro domain(s) IPR005123 Oxoglutarate and iron-dependent oxygenase_rframe6	0	0	0	0	NA	NA	NA	NA
CV429427	weakly similar to UniRef100_Q3HTK6 Cluster: Pherophorin-C1 protein precursor; n=1; Chlamydomonas reinhardtii Rep: Pherophorin-C1 protein precursor - Chlamydomonas reinhardtii, partial (14%)_rframe6	-6.6949e-16	0.69376	0.914428	-1.60819	1	0.497665	0.377257	0.256448
Sotub10g019910.1.1;PGSC0003DMP400020280	60S ribosomal protein L21-like protein (AHRD V1 ***- Q3HVK5_SOLTU); contains Interpro domain(s) IPR001147 Ribosomal protein L21e_rframe6	1.17233e-16	-7.05887e-16	2.43847	-2.43847	1	1	0.275346	0.407084
Sotub09g010820.1.1	Monodehydroascorbate reductase (AHRD V1 ***- D2CGM8_IPOBA); contains Interpro domain(s) IPR013027 FAD-dependent pyridine nucleotide-disulphide oxidoreductase_rframe6	-8.03388e-16	1.38752	2.70264e-16	-1.38752	1	0.275346	1	0.407084
PGSC0003DMP400031773;PGSC0003DMC400031773	PGSC0003DMT400046956 Protein	0	0	0	0	NA	NA	NA	NA
Sotub03g009790.1.1	Photosystem II D2 protein (AHRD V1 ***- C0JWW5_9CHLO); contains Interpro domain(s) IPR000484 Photosynthetic reaction centre, L/M_rframe6	-8.03388e-16	1.38752	4.05396e-16	-0.437793	1	0.361397	1	0.824949
Sotub03g014380.1.1;PGSC0003DMP400025263	Remorin 1 (AHRD V1 ***- Q9XEX8_SOLLC); contains Interpro domain(s) IPR005516 Remorin, C-terminal region_rframe6	0	0	0	0	NA	NA	NA	NA
Sotub06g013090.1.1;PGSC0003DMP400029118	Superoxide dismutase (AHRD V1 ***- A5BR41_VITVI); contains Interpro domain(s) IPR001189 Manganese/iron superoxide dismutase_rframe6	5.53076e-16	-9.14834e-16	-1.08106e-15	1.7986	1	1	1	0.407084
Sotub10g025500.1.1;PGSC0003DMP400049140	Peroxiredoxin ahpC/TSA family (AHRD V1 **-- Q1YGN4_MOBAS); contains Interpro domain(s) IPR013740 Redoxin_rframe6	0	0	0	0	NA	NA	NA	NA
Sotub09g007160.1.1;PGSC0003DMP400003131	50S ribosomal protein L5 (AHRD V1 ***- B5TV71_CAMSI); contains Interpro domain(s) IPR002132 Ribosomal protein L5_rframe6	0	0	0	0	NA	NA	NA	NA
TC212566	weakly similar to UniRef100_Q42393 Cluster: Sn-1 protein; n=1; Capsicum annuum Rep: Sn-1 protein - Capsicum annuum (Bell pepper), partial (52%)_rframe6	0	0	0	0	NA	NA	NA	NA
PGSC0003DMP400033974;Sotub07g014640.1.1	PGSC0003DMT400050335 Protein	-8.88195e-17	-1.07428e-16	2.70264e-16	2.38935	1	1	1	0.213646
Sotub08g007770.1.1;PGSC0003DMP400045639	Peptidyl-prolyl cis-trans isomerase (AHRD V1 *-*- B1XHQ5_SYNP2); contains Interpro domain(s) IPR001179 Peptidyl-prolyl cis-trans isomerase, FKBP-type_rframe6	0	0	0	0	NA	NA	NA	NA
Sotub06g024520.1.1;PGSC0003DMP400045327	PsbP domain-containing protein 6, chloroplastic (AHRD V1 **-- PPD6_ARATH); contains Interpro domain(s) IPR016123 Mog1/PsbP, alpha/beta/alpha sandwich_rframe6	0	0	0	0	NA	NA	NA	NA
Sotub01g038470.1.1	NHL repeat-containing protein 2 (AHRD V1 **-- E6ZHB2_DICLA); contains Interpro domain(s) IPR011042 Six-bladed beta-propeller, TolB-like_rframe6	0	0	0	0	NA	NA	NA	NA
Sotub01g034970.1.1;PGSC0003DMP400033807	Ribose-5-phosphate isomerase (AHRD V1 ***- A8IRQ1_CHLRE); contains Interpro domain(s) IPR004788 Ribose 5-phosphate isomerase_rframe6	-7.46893e-17	-1.20941e-16	1.35132e-16	1.89945	1	1	1	0.407084
Sotub10g020380.1.1;PGSC0003DMP400014649	40S ribosomal protein S28 (AHRD V1 ***- B6T1V2_MAIZE); contains Interpro domain(s) IPR000289 Ribosomal protein S28e_rframe6	-7.46893e-17	-1.20941e-16	1.35132e-16	1.89945	1	1	1	0.407084
Sotub08g015950.1.1;PGSC0003DMP400050666	Os01g0611000 protein (Fragment) (AHRD V1 ***- Q0JLB5_ORYSJ); contains Interpro domain(s) IPR006946 Protein of unknown function DUF642_rframe6	-7.46893e-17	-1.20941e-16	1.35132e-16	1.89945	1	1	1	0.407084
PGSC0003DMP400059680;Sotub02g032890.1.1	PGSC0003DMT400088005 Protein	-7.46893e-17	-1.20941e-16	1.35132e-16	1.89945	1	1	1	0.407084
bf_mxlfxxxx_0029c06.t3m.scf	MICRO.cl.1520.singlet_rframe6	-1.20944e-16	1.47968e-16	1.35132e-16	0.633151	1	1	1	0.407084
Sotub04g028360.1.1;PGSC0003DMP400053673	Cytochrome c oxidase subunit VIb (AHRD V1 *-*- B4R7T3_DROSI); contains Interpro domain(s) IPR003213 Cytochrome c oxidase, subunit VIb_rframe6	0	0	0	0	NA	NA	NA	NA
PGSC0003DMP400017263;PGSC0003DMC400017263	PGSC0003DMT400025323 Protein	-3.83359e-16	-3.36137e-17	1.82886	-1.82886	1	1	0.275346	0.407084
Sotub02g029410.1.1;PGSC0003DMP400013843	50S ribosomal protein L5 (AHRD V1 ***- RL5_XANP2); contains Interpro domain(s) IPR002132 Ribosomal protein L5_rframe6	0	0	0	0	NA	NA	NA	NA
Sotub05g027000.1.1;PGSC0003DMP400014822	60S ribosomal protein L6 (AHRD V1 ***- B9RHH3_RICCO); contains Interpro domain(s) IPR000915 Ribosomal protein L6E_rframe6	0	0	0	0	NA	NA	NA	NA
Sotub10g014780.1.1	NAD dependent epimerase/dehydratase family protein (AHRD V1 *--- B0CAN3_ACAM1); contains Interpro domain(s) IPR016040 NAD(P)-binding domain_rframe6	0	0	0	0	NA	NA	NA	NA
Sotub06g035320.1.1;PGSC0003DMP400048111	60S ribosomal protein L5-1 (AHRD V1 ***- B6THG9_MAIZE); contains Interpro domain(s) IPR005485 Ribosomal protein L5, eukaryotic_rframe6	-2.14237e-15	2.08128	1.89185e-15	-2.08128	1	0.275346	1	0.407084
PGSC0003DMP400035467;PGSC0003DMC400035467	PGSC0003DMT400052608 Protein	-2.14237e-15	2.08128	1.89185e-15	-2.08128	1	0.275346	1	0.407084
DN922889	UniRef100_Q7M242 Cluster: Glutamate synthase (Ferredoxin) (EC 1.4.7.1) (Clone C(35)); n=1; Nicotiana tabacum Rep: Glutamate synthase (Ferredoxin) (EC 1.4.7.1) (Clone C(35)) - Nicotiana tabacum (Common tobacco), partial (23%)_rframe6	-6.02541e-16	1.04064	0.559191	-1.59983	1	0.33194	0.592897	0.271252
Sotub07g019480.1.1	3-isopropylmalate dehydratase large subunit (AHRD V1 *--- LEUC_SYNP2); contains Interpro domain(s) IPR006249 Aconitase/iron regulatory protein 2_rframe6	2.32276	-2.32276	-2.32276	2.32276	0.0331455	0.079602	0.079602	0.170471
Sotub08g006460.1.1	Patatin-like phospholipase family protein (AHRD V1 **** Q2QNW3_ORYSJ); contains Interpro domain(s) IPR002641 Patatin_rframe6	-2.41887e-16	2.95936e-16	2.70264e-16	1.2663	1	1	1	0.407084
PGSC0003DMP400036456;PGSC0003DMC400036456	PGSC0003DMT400054153 Protein	0	0	0	0	NA	NA	NA	NA
PGSC0003DMP400004822	PGSC0003DMT400006945 Protein	-1.76122e-16	-1.68068e-16	1.11838	-1.11838	1	1	0.275346	0.407084
PGSC0003DMP400046714;Sotub06g027680.1.1	PGSC0003DMT400069185 Protein	0	0	0	0	NA	NA	NA	NA
PGSC0003DMP400026740;PGSC0003DMC400026740	PGSC0003DMT400039421 Protein	-8.03388e-16	1.38752	2.70264e-16	-1.38752	1	0.275346	1	0.407084
MICRO.4187.C1	NAME?	-4.01694e-16	1.3736	1.35132e-16	-1.3736	1	0.049894	1	0.12117
Sotub07g017160.1.1	Phosphoglucomutase (AHRD V1 **** Q9AUQ4_ORYSA); contains Interpro domain(s) IPR016055 Alpha-D-phosphohexomutase, alpha/beta/alpha I, II and III_rframe6	-4.01694e-16	1.91895	5.40528e-16	-1.91895	1	0.275346	1	0.407084
TC223320	UniRef100_Q2MIB8 Cluster: Chloroplast 30S ribosomal protein S16; n=3; Solanum Rep: Chloroplast 30S ribosomal protein S16 - Solanum lycopersicum (Tomato) (Lycopersicon esculentum), complete_rframe6	0	0	0	0	NA	NA	NA	NA
MICRO.13020.C3	nseq=3_rframe6	0	0	0	0	NA	NA	NA	NA
MICRO.7055.C2	ABD65296: thioredoxin [Solanum berthaultii]_thioredoxin [Nicotiana tabacum] sp_P29449_THH1_TOBAC Thioredoxin H-type 1 (TRX-H1) pir__S16590 thioredoxin h1 - common tobacco_rframe6	-3.73446e-17	-6.04707e-17	6.7566e-17	0.949727	1	1	1	0.407084
TC214074	similar to UniRef100_A7P386 Cluster: Chromosome chr1 scaffold_5, whole genome shotgun sequence; n=1; Vitis vinifera Rep: Chromosome chr1 scaffold_5, whole genome shotgun sequence - Vitis vinifera (Grape), partial (71%)_rframe6	0	0	0	0	NA	NA	NA	NA
Sotub08g020710.1.1	60S ribosomal protein L13 (AHRD V1 ***- Q3HRY7_SOLTU); contains Interpro domain(s) IPR018256 Ribosomal protein L13e, conserved site IPR001380 Ribosomal protein L13e_rframe6	0	0	0	0	NA	NA	NA	NA
cSTB37O5TH	CAK24966: chlorophyll a/b binding protein [Solanum tuberosum]_chlorophyll a/b-binding protein (cab-11) - tomato_rframe6	3.34745e-16	1.01975	-1.01349e-15	-1.01975	1	0.275346	1	0.407084
MICRO.5368.C1	AAR87711: salicylic acid-binding protein 2 [Nicotiana tabacum]_salicylic acid-binding protein 2 [Nicotiana tabacum]_rframe6	0	0	0	0.599533	1	1	1	0.407084
cSTB49G22TH	CAE22480: superoxide dismutase [Fe] [Solanum lycopersicum]_superoxide dismutase [Fe] [Lycopersicon esculentum]_rframe6	1.16138	-1.16138	-1.16138	1.16138	0.0331455	0.079602	0.079602	0.170471
PGSC0003DMP400017088	PGSC0003DMT400025043 Protein	-7.72091e-17	7.39839e-17	6.7566e-17	0.878098	1	1	1	0.407084
Sotub09g008410.1.1	Peptidyl-prolyl cis-trans isomerase (AHRD V1 ***- B8HUH5_CYAP4); contains Interpro domain(s) IPR001179 Peptidyl-prolyl cis-trans isomerase, FKBP-type_rframe6	0	0	0	0	NA	NA	NA	NA
Sotub08g011890.1.1	Unknown Protein (AHRD V1)_rframe6	0	0	0	0	NA	NA	NA	NA
PGSC0003DMP400050772	PGSC0003DMT400074969 Protein	-1.24731e-16	-1.68068e-17	0.559191	-0.559191	1	1	0.275346	0.407084
Sotub04g034950.1.1	Chaperone protein htpG (AHRD V1 **-- HTPG_MYXXD); contains Interpro domain(s) IPR015566 Molecular chaperone, heat shock protein, endoplasmin_rframe6	0	0	0	0	NA	NA	NA	NA
PGSC0003DMP400036706	PGSC0003DMT400054540 Protein	0	0	0	0	NA	NA	NA	NA
TC213509	homologue to UniRef100_Q7Y1A0 Cluster: 25 kDa protein dehydrin; n=1; Solanum sogarandinum Rep: 25 kDa protein dehydrin - Solanum sogarandinum, partial (95%)_rframe6	-4.01694e-16	0.69376	1.35132e-16	-0.69376	1	0.275346	1	0.407084
Sotub02g025290.1.1	Ectonucleoside triphosphate diphosphohydrolase 6 (AHRD V1 **-- Q6YHK4_CAVPO); contains Interpro domain(s) IPR000407 Nucleoside phosphatase GDA1/CD39_rframe6	-6.6949e-16	0.959474	1.08106e-15	-0.959474	1	0.275346	1	0.407084
